# Supplementary material for: Climate Extremes, Genomic Coverage, and Taxonomy Shape the Detection of Adaptation: A Systematic Review of GEA Studies for the Kingdom Animalia
Source: Mol Ecol. 2026 Mar 25;35(6):e70328. doi: 10.1111/mec.70328 (PMC13017192; doi:10.1111/mec.70328)
Supplement: Supplementary file 1 — File S1: contains the PRISMA flow diagram. File S2: includes the extracted and cleaned study data, along with methodological summaries and formatted variables used in the analysis. File S3: contains a knitted R Markdown document detailing the analytical workflow and figure generation, which draws on the ‘Cleaning’ and ‘Variables’ sheets from File S2. [file MEC-35-e70328-s001.zip]

Archive with 3 entries (3 files):
- SI_File3.html
- SI_File1.pdf
- SI_File2_Review.xlsx
