# Supplementary material for: Climate Extremes, Genomic Coverage, and Taxonomy Shape the Detection of Adaptation: A Systematic Review of GEA Studies for the Kingdom Animalia
Source: Mol Ecol. 2026 Mar 25;35(6):e70328. doi: 10.1111/mec.70328 (PMC13017192; doi:10.1111/mec.70328)
Supplement: Supplementary file 1 — File S1: contains the PRISMA flow diagram. File S2: includes the extracted and cleaned study data, along with methodological summaries and formatted variables used in the analysis. File S3: contains a knitted R Markdown document detailing the analytical workflow and figure generation, which draws on the ‘Cleaning’ and ‘Variables’ sheets from File S2. [file MEC-35-e70328-s001.zip › SI_File2_Review.xlsx]

## Sheet: ALL RESULTS
Authors	Title	Publication	Year	Source
Liu, Kaiyu; Tao, Yijun; Huang, Wenhao; Wang, Bei; Liu, Shenghao; Cong, Bailin; Zhou, Min; Zhao, Linlin;	Assessment of future habitat suitability and ecological vulnerability of Collichthys at population and species level	BMC Ecology and Evolution	2025	Google Scholar
Omondi, Emmanuel; Barchi, Lorenzo; Gaccione, Luciana; Portis, Ezio; Toppino, Laura; Tassone, Maria Rosaria; Alonso, David; Prohens, Jaime; Rotino, Giuseppe Leonardo; Schafleitner, Roland;	Association analyses reveal both anthropic and environmental selective events during eggNot Animalia domestication	The Not Animalia Journal	2025	Google Scholar						Row Labels	Count of Source
Sun, P‐W; Chang, J‐T; Luo, M‐X; Chao, C‐T; Du, FK; Liao, P‐C;	In situ diversification and adaptive introgression in Taiwanese Scutellaria	Not Animalia Biology	2025	Google Scholar						Google Scholar	877
Hein, Kirsten; Girma, Dejene; McKay, John;	Genetic diversity and environmental adaptation in Ethiopian tef	G3: Genes, Genomes, Genetics	2025	Google Scholar						WoS	207
Rogivue, Aude; Leempoel, Kevin; Guillaume, Annie S; Choudhury, Rimjhim Roy; Felber, François; Kasser, Michel; Joost, Stéphane; Parisod, Christian; Gugerli, Felix;	Locally Specific Genome‐Wide Signatures of Adaptation to Environmental Variation at High Resolution in an Alpine Not Animalia	Molecular Ecology	2025	Google Scholar						Grand Total	1084
Gibert, Anaïs; Schatz, Bertrand; Buscail, Roselyne; Nguyen, Dominique; Baguette, Michel; Barthes, Nicolas; Bertrand, Joris AM;	Floral phenotypic divergence and genomic insights in an Ophrys orchid: unraveling early speciation processes	New Phytologist	2025	Google Scholar
Wang, Tian‐Rui; Xu, Wu‐Qin; Comes, Hans‐Peter; Zhang, Xin‐Yi; Chen, Jun; Li, Yin‐Gang; Qiu, Ying‐Xiong;	Evaluating the Centre‐Periphery Hypothesis Through Genomic Phylogeographical Comparisons of Two Sister Species of Liquidambar in East Asia's Tertiary Relict Forests	Journal of Biogeography	2025	Google Scholar
Feng, Li; Wang, Cong-Ying; Zhou, Li-Pan; Wang, Yi-Han; Wang, Jing; Wang, Zheng-Yuan; Zhou, Tao; Wang, Xu-Mei;	Harnessing landscape genomics to evaluate genomic vulnerability and future climate resilience in an East Asia perennial	bioRxiv	2025	Google Scholar
Chaudhary, Divya; Gore, Padmavati Ganpat; Wankhede, Dhammaprakash Pandhari; Patil, Deepak Khanderao; Choudhary, Shashi Bhushan; Rao, Annabathula Mohan; Gautam, Raj Kumar; Singh, Gyanendra Pratap; Tripathi, Kuldeep;	Morphological variability and genetic diversity assessment of agronomic traits in cowpea (Vigna unguiculata (L.) Walp.) core collection using multivariate analysis	Genetic Resources and Crop Evolution	2025	Google Scholar
Rogivue, A; Leempoel, K; Guillaume, AS; Choudhury, RR; Felber, F; Kasser, M; Joost, S; Parisod, C; Gugerli, F	Locally Specific Genome-Wide Signatures of Adaptation to Environmental Variation at High Resolution in an Alpine Not Animalia	MOLECULAR ECOLOGY	2025	WoS
Düzgüneş, Zehra; Tayhan, Yahya; Gül, Serkan; Bektaş, Yusuf;	Genome-wide SNP Detection in the Horse Mackerel (Trachurus trachurus, T. mediterraneus, T. picturatus) of Turkish Waters Using Illumina and Nanopore Sequencing	Turkish Journal of Fisheries and Aquatic Sciences	2025	Google Scholar
Forester, Brenna R; Cicchino, Amanda S; Shah, Alisha A; Mudd, Austin B; Anderson, Eric C; Bredeson, Jessen V; Crawford, Andrew J; Dunham, Jason B; Ghalambor, Cameron K; Landguth, Erin L;	Population Genomics Reveals Local Adaptation Related to Temperature Variation in Two Stream Frog Species: Implications for Vulnerability to Climate Warming	Molecular Ecology	2025	Google Scholar
Hardy, Andrew L; Gaither, Michelle R; Lotterhos, Katie E; Greaves, Samuel; Cipolla, Kyra Jean; Kerns, Emily V; Prieto Trujillo, Andres; Gilg, Matthew R;	Asymmetrical hybridization and environmental factors influence the spatial genetic structure of a killifish hybrid zone	Evolution	2025	Google Scholar
Kessler, Camille;	Genomic Perspectives on the Evolutionary History of North American Cervidae: Ancient DNA, Demographic Collapse and Hybridisation		2025	Google Scholar
Kivela, Sami Mikael; Lee, Kyung Min; Adamidis, George; Bonelli, Simona; Hendrickx, Frederik; Huemer, Peter; Kadlec, Tomas; Kankaanpaa, Tuomas; Minard, Guillaume; Nielsen, Matthew;	Contrasting genetic differentiation of urban and rural populations of two grassland lepidopterans across Europe	bioRxiv	2025	Google Scholar
Lau, Sally CY; Wilson, Nerida G; Watts, Phillip C; Silva, Catarina NS; Cooke, Ira R; Allcock, A Louise; Mark, Felix C; Linse, Katrin; Jernfors, Toni; Strugnell, Jan M;	Circumpolar and regional seascape drivers of genomic variation in a Southern Ocean octopus	Molecular Ecology	2025	Google Scholar
López, María‐Eugenia; Ozerov, Mikhail; Pukk, Lilian; Noreikiene, Kristina; Gross, Riho; Vasemägi, Anti;	Dynamic Outlier Slicing Allows Broader Exploration of Adaptive Divergence: A Comparison of Individual Genome and Pool‐Seq Data Linked to Humic Adaptation in Perch	Molecular Ecology	2025	Google Scholar
Mares‐Mayagoitia, Jorge Alberto; Mejía‐Ruíz, Paulina; Lafarga‐De la Cruz, Fabiola; Micheli, Fiorenza; Cruz‐Hernández, Pedro; De‐Anda‐Montañez, Juan A; Hyde, John; Hernández‐Saavedra, Norma Y; De Jesús‐Bonilla, Vladimir S; Vargas‐Peralta, Carmen E;	A Seascape Genomics Perspective on Restrictive Genetic Connectivity Overcoming Signals of Local Adaptations in the Green Abalone (Haliotis fulgens) of the California Current System	Ecology and Evolution	2025	Google Scholar
Myers, Tanner C; de Mello, Pietro LH; Hime, Paul M; Glor, Richard E;	Environmental Variation Influences Genome Evolution in Hispaniolan Trunk Anoles (Anolis distichus)	Molecular Ecology	2025	Google Scholar
Ostridge, Harrison J; Fontsere, Claudia; Lizano, Esther; Soto, Daniela C; Schmidt, Joshua M; Saxena, Vrishti; Alvarez-Estape, Marina; Barratt, Christopher D; Gratton, Paolo; Bocksberger, Gaëlle;	Local genetic adaptation to habitat in wild chimpanzees	Science	2025	Google Scholar
Paris, Josephine R; King, R Andrew; Ferrer Obiol, Joan; Shaw, Sophie; Lange, Anke; Bourret, Vincent; Hamilton, Patrick B; Rowe, Darren; Laing, Lauren V; Farbos, Audrey;	The Genomic Signature and Transcriptional Response of Metal Tolerance in Brown Trout Inhabiting Metal‐Polluted Rivers	Molecular ecology	2025	Google Scholar
Paris, Josephine R; King, R Andrew; Ferrer Obiol, Joan; Shaw, Sophie; Lange, Anke; Bourret, Vincent; Hamilton, Patrick B; Rowe, Darren; Laing, Lauren V; Farbos, Audrey;	The Genomic Signature and Transcriptional Response of Metal Tolerance in Brown Trout Inhabiting Metal‐Polluted Rivers	Molecular ecology	2025	Google Scholar
Petersen, Mary E; Rader, Jonathan A;	Digest: Habitat associations shape a hybrid zone in killifish		2025	Google Scholar
Sala-Garcia, Javier; Vives-Ingla, Maria; Tonzo, Vanina; Dinca, Vlad; Vila, Roger; Carnicer, Jofre;	Phylogeography and diversification of the Pieris napi species group in the Western Palaearctic	bioRxiv	2025	Google Scholar
Smith, William J; Ronka, Katja; Bensch, Staffan; Bergman, Nora; Dudaniec, Rachael Y; Eroukhmanoff, Fabrice; Fossoy, Frode; Hansson, Bengt; Jezierski, Michal T; Kluen, Edward;	Signatures of genomic adaptation to Cuckoo brood parasitism in Reed Warbler hosts across Europe	bioRxiv	2025	Google Scholar
Soria-Ortiz, Gerardo J; Ochoa-Ochoa, Leticia M; Jaramillo-Correa, Juan P; Martínez-Solano, Íñigo; Vázquez-Domínguez, Ella;	Concordant yet unique neutral and adaptive genomic responses to anthropogenically modified landscapes in Rhinella horribilis	bioRxiv	2025	Google Scholar
Xu, Qi; Jin, Minghui; Xiao, Hua; Peng, Yan; Zhang, Fan; Li, Hongran; Wu, Kongming; Xiao, Yutao;	Genomic predictions of invasiveness and adaptability of the cotton bollworm in response to climate change	Journal of Genetics and Genomics	2025	Google Scholar
Griffiths, JS; Smith, K; Whitehead, A	Seascape Genomics of Red Abalone: Limited Range-Wide Population Structure and Evidence for Local Adaptation	MOLECULAR ECOLOGY	2025	WoS
Lau, SCY; Wilson, NG; Watts, PC; Silva, CNS; Cooke, IR; Allcock, AL; Mark, FC; Linse, K; Jernfors, T; Strugnell, JM	Circumpolar and Regional Seascape Drivers of Genomic Variation in a Southern Ocean Octopus	MOLECULAR ECOLOGY	2025	WoS
Myers, TC; de Mello, PLH; Hime, PM; Glor, RE	Environmental Variation Influences Genome Evolution in Hispaniolan Trunk Anoles (Anolis distichus)	MOLECULAR ECOLOGY	2025	WoS
Barratt, Christopher D; Onstein, Renske E; Pinsky, Malin L; Steinfartz, Sebastian; Kühl, Hjalmar S; Forester, Brenna R; Razgour, Orly;	Life on the edge: A new toolbox for population‐level climate change vulnerability assessments	Methods in Ecology and Evolution	2024	Google Scholar
Bishop, Anusha P; Terasaki Hart, Drew E; Wang, Ian J;	Optimising Sampling Design for Landscape Genomics	Molecular Ecology Resources	2024	Google Scholar
Booker, Tom R; Yeaman, Sam; Whiting, James R; Whitlock, Michael C;	The WZA: A window‐based method for characterizing genotype–environment associations	Molecular Ecology Resources	2024	Google Scholar
Guillaume, Annie Sandrine;	At what spatial scale does natural selection operate? Using multiscale frameworks to calibrate the effects of environmental factors across landscape continuums		2024	Google Scholar
Jeon, Jong Yoon; Shin, Yucheol; Mularo, Andrew J; Feng, Xiao; DeWoody, J Andrew;	The integration of whole‐genome resequencing and ecological niche modelling to conserve profiles of local adaptation	Diversity and Distributions	2024	Google Scholar
Lachmuth, Susanne; Capblancq, Thibaut; Prakash, Anoob; Keller, Stephen R; Fitzpatrick, Matthew C;	Novel genomic offset metrics integrate local adaptation into habitat suitability forecasts and inform assisted migration	Ecological Monographs	2024	Google Scholar
Lind, Brandon M; Candido‐Ribeiro, Rafael; Singh, Pooja; Lu, Mengmeng; Obreht Vidakovic, Dragana; Booker, Tom R; Whitlock, Michael C; Yeaman, Sam; Isabel, Nathalie; Aitken, Sally N;	How useful is genomic data for predicting maladaptation to future climate?	Global Change Biology	2024	Google Scholar
Matz, Mikhail V; Black, Kristina L;	RDAforest: identifying environmental drivers of polygenic adaptation	bioRxiv	2024	Google Scholar
Pezeshkpour, Payam; Armion, Mohammad; Rostami, Borzo;	Evaluation of the efficiency of WAASB, WAASBY indices and and linear mixed effects model (LMM) for identifying high-yielding lentil genotypes adapted to rainfed regions	Crop Science Research in Arid Regions	2024	Google Scholar
Sharo, Andrew G;	GWAC: A machine learning method to identify functional variants in data-constrained species	bioRxiv	2024	Google Scholar
Zhou, Qiujie; Lascoux, Martin; Milesi, Pascal;	Met		2024	Google Scholar
Tsarfina, V;	Monitoring and comprehending Not Animalias reactions to worldwide climate shifts through genomics		2024	Google Scholar
Aitken, Sally N; Jordan, Rebecca; Tumas, Hayley R;	Conserving Evolutionary Potential: Combining Landscape Genomics with Established Methods to Inform Not Animalia Conservation	Annual Review of Not Animalia Biology	2024	Google Scholar
Schmidt, Thomas L; Thia, Joshua A; Hoffmann, Ary A;	How can genomics help or hinder wildlife conservation?	Annual Review of Animal Biosciences	2024	Google Scholar
Dauphin, Benjamin; Peter, Martina;	Tracking signatures of selection in natural populations of ectomycorrhizal fungi–progress, challenges, and prospects	New Phytologist	2024	Google Scholar
Layton, Kara KS; Brieuc, MSO; Castilho, Rita; Diaz‐Arce, Natalia; Estévez‐Barcia, Daniel; Fonseca, VG; Fuentes‐Pardo, Angela P; Jeffery, NW; Jiménez‐Mena, B; Junge, Claudia;	Predicting the future of our oceans—Evaluating genomic forecasting approaches in marine species	Global Change Biology	2024	Google Scholar
Schiebelhut, Lauren M; Guillaume, Annie S; Kuhn, Arianna; Schweizer, Rena M; Armstrong, Ellie E; Beaumont, Mark A; Byrne, Margaret; Cosart, Ted; Hand, Brian K; Howard, Leif;	Genomics and conservation: Guidance from training to analyses and applications	Molecular Ecology Resources	2024	Google Scholar
Попова, ВО; Фендріков, СМ;	Погляд на роль біотехнології в стійкості сільського господарства		2024	Google Scholar
张如礼; 李德铢; 张玉霄;	短穗竹居群遗传结构及气候适应性分析	植物学报	2024	Google Scholar
Tripathi, Devashish; Bhattacharyya, Chandrika; Basu, Analabha;	Deep learning insights into distinct patterns of polygenic adaptation across human populations	Nucleic Acids Research	2024	Google Scholar
Otte, Kathrin A;	A window into local adaptation	Molecular Ecology Resources	2024	Google Scholar
Metzger, David CH; Earhart, Madison L; Schulte, Patricia M;	Genomic and Epigenomic Influences on Resilience across Scales: Lessons from the Responses of Fish to Environmental Stressors	Integrative and Comparative Biology	2024	Google Scholar
Räsänen, Emmi;	Adaptation to fluctuating and extreme temperatures	JYU Dissertations	2024	Google Scholar
Guillaume, Annie; Ferrari, Renata; Selmoni, Oliver; Mocellin, Véronique; Denis, Hugo; Naugle, Melissa; Howells, Emily; Bay, Line; Joost, Stéphane;	Harnessing multiscale topographic environmental proxies in regional coral spatial modelling		2024	Google Scholar
Tralamazza, Sabina Moser; Gluck-Thaler, Emile; Feurtey, Alice; Croll, Daniel;	Copy number variation introduced by a massive mobile element facilitates global thermal adaptation in a fungal wheat Not Animalia	Nature Communications	2024	Google Scholar
McLaughlin, Chloee M; Li, Meng; Perryman, Melanie; Heymans, Adrien; Schneider, Hannah; Lasky, Jesse R; Sawers, Ruairidh JH;	Evidence that variation in root anatomy contributes to local adaptation in Mexican native maize	Evolutionary applications	2024	Google Scholar
Castellana, Simone; Triozzi, Paolo Maria; Dell’Acqua, Matteo; Loreti, Elena; Perata, Pierdomenico;	Genotype-environment association across precipitation regimens reveals the mechanism of Not Animalia adaptation to rainy environments	bioRxiv	2024	Google Scholar
Moran, Emily V; DeSilva, Rainbow; Canning, Courtney; Wright, Jessica W;	Testing source elevation versus genotype as predictors of sugar pine performance in a post‐fire restoration Not Animaliaing	Ecosphere	2024	Google Scholar
Liu, Yifu; Xiao, Wenfa; Wang, Fude; Wang, Ya; Dong, Yao; Nie, Wen; Tan, Cancan; An, Sanping; Chang, Ermei; Jiang, Zeping;	Species divergence and environmental adaptation of Picea asperata complex at the whole genome level	Ecology and Evolution	2024	Google Scholar
Zhang, Xu; Jiang, Quan; Shen, Yufang; Wang, Hengchang; Yao, Xiaohong;	Using landscape genomics to assess local adaptation of fruit trees to current and future climatic conditions	Fruit Research	2024	Google Scholar
Xiang, Xiaodong; Zhou, Xinglu; Zi, Hailing; Wei, Hantian; Cao, Demei; Zhang, Yahong; Zhang, Lei; Hu, Jianjun;	Populus cathayana genome and population resequencing provide insights into its evolution and adaptation	Horticulture Research	2024	Google Scholar
Zhou, Qiujie; Lascoux, Martin; Milesi, Pascal;	Gene copy number variations are untaped key players in adaptation along environmental gradient		2024	Google Scholar
Habib, Muhammad Ashraful; Azam, Mohammad Golam; Haque, Md Ashraful; Hassan, Lutful; Khatun, Mst Suhana; Nayak, Swati; Abdullah, Hasan Muhammad; Ullah, Riaz; Ali, Essam A; Hossain, Nazmul;	Climate-smart rice (Oryza sativa L.) genotypes identification using stability analysis, multi-trait selection index, and genotype-environment interaction at different irrigation regimes with adaptation to universal warming	Scientific Reports	2024	Google Scholar
Sandercock, Alexander M; Westbrook, Jared W; Zhang, Qian; Holliday, Jason A;	A genome-guided strategy for climate resilience in American chestnut restoration populations	Proceedings of the National Academy of Sciences	2024	Google Scholar
Omondi, Emmanuel O; Lin, Chen‐Yu; Huang, Shu‐Mei; Liao, Cheng‐An; Lin, Ya‐Ping; Oliva, Ricardo; van Zonneveld, Maarten;	Landscape genomics reveals genetic signals of environmental adaptation of African wild eggNot Animalias	Ecology and Evolution	2024	Google Scholar
Heymans, Adrien;	Evidence that variation in root anatomy contributes to local adaptation in Mexican native maize		2024	Google Scholar
Liu, Li; Shen, Yuexin; Zhang, Yimeng; Gao, Ting; Wang, Yiling;	Geography and the Environment Shape the Landscape Genetics of the Vulnerable Species Ulmus lamellosa in Northern China	Forests	2024	Google Scholar
Muniz, André Carneiro; de Lemos-Filho, José Pires; Lovato, Maria Bernadete;	Non-adaptedness and vulnerability to climate change threaten Plathymenia trees (Fabaceae) from the Cerrado and Atlantic Forest	Scientific Reports	2024	Google Scholar
Huang, Kaichi; Ostevik, Kate L; Jahani, Mojtaba; Todesco, Marco; Bercovich, Natalia; Andrew, Rose L; Owens, Gregory L; Rieseberg, Loren H;	Inversions contribute disproportionately to parallel genomic divergence in dune sunflowers	Nature Ecology & Evolution	2024	Google Scholar
Zou, Yang; Yang, Weidong; Zhang, Ruxue; Xu, Xinwei;	Signatures of local adaptation and maladaptation to future climate in wild Zizania latifolia	Communications Biology	2024	Google Scholar
Li, Jing‐Jing; Liu, Zheng‐Yi; Song, Wang‐Hui; Qin, Song;	The contribution of intraspecific variation to future climate responses of brown algae	Limnology and Oceanography	2024	Google Scholar
Lazic, Desanka; Geßner, Cornelia; Liepe, Katharina J; Lesur-Kupin, Isabelle; Mader, Malte; Blanc-Jolivet, Céline; Gömöry, Dušan; Liesebach, Mirko; González-Martínez, Santiago C; Fladung, Matthias;	Genomic variation of European beech reveals signals of local adaptation despite high levels of phenotypic plasticity	Nature Communications	2024	Google Scholar
Gómez Quijano, María José; Gross, Briana L; Etterson, Julie R;	Genetic differentiation across a steep and narrow environmental gradient: Quantitative genetic and genomic insights into Lake Superior populations of Quercus rubra	Molecular ecology	2024	Google Scholar
Friis, Guillermo; Smith, Edward G; Lovelock, Catherine E; Ortega, Alejandra; Marshell, Alyssa; Duarte, Carlos M; Burt, John A;	Rapid diversification of grey mangroves (Avicennia marina) driven by geographic isolation and extreme environmental conditions in the Arabian Peninsula	Molecular ecology	2024	Google Scholar
Höfner, Johannes; Bucharova, Anna; Durka, Walter; Michalski, Stefan;	Spatial patterns of genomic variation and temporal genomic offset in a common grassland Not Animalia and their relation to seed transfer zones	ESS Open Archive eprints	2024	Google Scholar
Yang, Yi-Xin; Wang, Meng; Wu, Xuan-Ye; Zhou, Ya-Ni; Qiu, Jie; Cai, Xia; Li, Zhong-Hu;	The chromosome-level genome assembly of an endangered herb Bergenia scopulosa provides insights into local adaptation and genomic vulnerability under climate change	GigaScience	2024	Google Scholar
Izaguirre‐Toriz, Vanessa; Aguirre‐Liguori, Jonás A; Latorre‐Cárdenas, María Camila; Arima, Eugenio Y; González‐Rodríguez, Antonio;	Local adaptation of Pinus leiophylla under climate and land use change models in the Avocado Belt of Michoacán	Molecular Ecology	2024	Google Scholar
Liu, Yifu; Xiao, Wenfa; Wang, Fude; Wang, Ya; Dong, Yao; Nie, Wen; Tan, Cancan; An, Sanping; Chang, Ermei; Jiang, Zeping;	Adaptive divergence, historical population dynamics, and simulation of suitable distributions for Picea Meyeri and P. Mongolica at the whole-genome level	BMC Not Animalia Biology	2024	Google Scholar
Varas-Myrik, Antonio; Sepúlveda-Espinoza, Francisco; Toro-Núñez, Óscar; Fajardo, Alex; Alarcón, Diego; Hasbún, Rodrigo;	Using a genomic offset approach to guide assisted gene flow in the South American conifer Araucaria araucana	Forest Ecology and Management	2024	Google Scholar
ZHANG, Ru-Li; LI, De-Zhu; ZHANG, Yu-Xiao;	Population Genetic Structure and Climate Adaptation Analysis of an Endemic Bamboo, Brachystachyum densiflorum	Chinese Bulletin of Botany	2024	Google Scholar
McLaughlin, Chloee M; Shi, Yuning; Viswanathan, Vishnu; Leonard, Lorne N; Sawers, Ruairidh; Kemanian, Armen R; Lasky, Jesse R;	Maladaptation in cereal crop landraces following a soot-producing climate catastrophe	bioRxiv	2024	Google Scholar
Zhou, Qiujie;	Drivers and Components of Genetic Diversity in Boreal Forest Trees: The Role of Hybridization and Gene Copy Number Variation in the Evolution of Norway and Siberian Spruce		2024	Google Scholar
McCartney, Ann M; Koot, Emily; Prebble, Jessica M; Jibran, Rubina; Mitchell, Caroline; Podolyan, Ana; Fergus, Alexander J; Arnst, Elise; Herron, Katie E; Houliston, Gary;	A population genomics analysis of the Aotearoa New Zealand endemic rewarewa tree (Knightia excelsa)	npj Biodiversity	2024	Google Scholar
Anstett, Daniel N; Anstett, Julia; Sheth, Seema N; Moxley, Dylan; Jahani, Mojtaba; Huang, Kaichi; Todesco, Marco; Jordan, Rebecca; Lazaro-Guevara, Jose Miguel; Rieseberg, Loren H;	Evolutionary rescue during extreme drought	bioRxiv	2024	Google Scholar
Hämälä, Tuomas; Moore, Christopher; Cowan, Laura; Carlile, Matthew; Gopaulchan, David; Brandrud, Marie K; Birkeland, Siri; Loose, Matthew; Kolář, Filip; Koch, Marcus A;	Impact of whole-genome duplications on structural variant evolution in Cochlearia	Nature communications	2024	Google Scholar
Whiting, James R; Booker, Tom R; Rougeux, Clément; Lind, Brandon M; Singh, Pooja; Lu, Mengmeng; Huang, Kaichi; Whitlock, Michael C; Aitken, Sally N; Andrew, Rose L;	The genetic architecture of repeated local adaptation to climate in distantly related Not Animalias	Nature ecology & evolution	2024	Google Scholar
Kuo, Wen‐Hsi; Zhong, Limei; Wright, Sara J; Goad, David M; Olsen, Kenneth M;	Beyond cyanogenesis: Temperature gradients drive environmental adaptation in North American white clover (Trifolium repens L.)	Molecular Ecology	2024	Google Scholar
Li, Jing; Li, Yecheng; Agyenim-Boateng, Kwadwo Gyapong; Shaibu, Abdulwahab Saliu; Liu, Yitian; Feng, Yue; Qi, Jie; Li, Bin; Zhang, Shengrui; Sun, Junming;	Natural variation of domestication-related genes contributed to latitudinal expansion and adaptation in soybean	BMC Not Animalia Biology	2024	Google Scholar
Vettori, Cristina; Ferrante, Roberta; Garosi, Cesare; Parisi, Francesco; Rossi, Patrizia; Travaglini, Davide; Paffetti, Donatella; Bogunović, Sanja; Ivanković, Mladen; Gavranović Markić, Anđelina;	After life plan: Close-to-nature forest sustainable management practices under climate changes		2024	Google Scholar
Bruxaux, Jade; Zhao, Wei; Hall, David; Curtu, Alexandru Lucian; Androsiuk, Piotr; Drouzas, Andreas D; Gailing, Oliver; Konrad, Heino; Sullivan, Alexis R; Semerikov, Vladimir;	Scots pine–panmixia and the elusive signal of genetic adaptation	New Phytologist	2024	Google Scholar
Alami, Mohammed; Pakhrou, Ouafae; Medraoui, Leila; Assemar, Fatima Ezzahra; Rabeh, Karim; Filali-Maltouf, Abdelkarim; Belkadi, Bouchra;	Genomic scan of endangered moroccan endemic trees (Argania spinosa L. Skeels) along a latitudinal gradient: Exploring gene-environment correlations	Trees, Forests and People	2024	Google Scholar
Qu, Chang; Kao, Hong‐Na; Xu, Hui; Wang, Bao‐Sheng; Yang, Zhi‐Ling; Yang, Qi; Liu, Gui‐Feng; Wang, Xiao‐Ru; Liu, Yan‐Jing; Zeng, Qing‐Yin;	Functional significance of asymmetrical retention of parental alleles in a hybrid pine species complex	Journal of Systematics and Evolution	2024	Google Scholar
Andrew, Samuel C; Simonsen, Anna K; Coppin, Chris W; Arnold, Pieter A; Briceño, Verónica F; McLay, Todd GB; Jackson, Chris J; Gallagher, Rachael V; Mokany, Karel;	Expression–environment associations in transcriptomic heat stress responses for a global Not Animalia lineage	Molecular Ecology	2024	Google Scholar
Meger, Joanna; Ulaszewski, Bartosz; Chmura, Daniel J; Burczyk, Jarosław;	Signatures of local adaptation to current and future climate in phenology-related genes in natural populations of Quercus robur	BMC genomics	2024	Google Scholar
Gamba, Diana; Vahsen, Megan L; Maxwell, Toby M; Pirtel, Nikki; Romero, Seth; Van Ee, Justin J; Penn, Amanda; Das, Aayudh; Ben-Zeev, Rotem; Baughman, Owen;	Local adaptation to climate facilitates a global invasion	bioRxiv	2024	Google Scholar
Karunarathne, Piyal; Zhou, Qiujie; Lascoux, Martin; Milesi, Pascal;	Hybridization mediated range expansion and climate change resilience in two keystone tree species of boreal forests	Global Change Biology	2024	Google Scholar
Pezeshkpour, Payam; Mirzaei, Amir; Karami, Iraj;	Evaluation of Mean yield and stability of lentil genotypes using WAASB index and linear mixed effects model (LMM)	JOURNAL OF AGRICULTURAL SCIENCE AND SUSTAINABLE PRODUCTION	2024	Google Scholar
Hein, Kirsten Marie;	Investigating the Adaptive Genetic Landscape of Global Crop Species		2024	Google Scholar
Minadakis, Nikolaos; Kaderli, Lars; Horvath, Robert; Bourgeois, Yann; Xu, Wenbo; Thieme, Michael; Woods, Daniel P; Roulin, Anne C;	Polygenic architecture of flowering time and its relationship with local environments in the grass Brachypodium distachyon	Genetics	2024	Google Scholar
پزشکپور; پیام; میرزایی; کرمی;	ارزیابی عملکرد و پایداری ژنوتیپ‌های عدس با استفاده از شاخص WAASBو مدل اثرهای مخلوط خطی (LMM)	دانش کشاورزی وتولید پایدار	2024	Google Scholar
McLaughlin, Chloee Marie;	Local Adaptation of Crop Landraces		2024	Google Scholar
Ren, Yumeng; Zhang, Lushui; Yang, Xuchen; Lin, Hao; Sang, Yupeng; Feng, Landi; Liu, Jianquan; Kang, Minghui;	Cryptic divergences and repeated hybridizations within the endangered “living fossil” dove tree (Davidia involucrata) revealed by whole genome resequencing	Not Animalia Diversity	2024	Google Scholar
Zhou, Yu; Song, Ruilian; Nevo, Eviator; Fu, Xiaoqin; Wang, Xiaofang; Wang, Yixiang; Wang, Chengyang; Chen, Junpeng; Sun, Genlou; Sun, Dongfa;	Genomic evidence for climate-linked diversity loss and increased vulnerability of wild barley spanning 28 years of climate warming	Science of The Total Environment	2024	Google Scholar
Yim, Christina; Bellis, Emily S; DeLeo, Victoria L; Gamba, Diana; Muscarella, Robert; Lasky, Jesse R;	Climate biogeography of Arabidopsis thaliana: Linking distribution models and individual variation	Journal of Biogeography	2024	Google Scholar
Sun, Pei-Wei; Chang, Jui-Tse; Luo, Min-Xin; Liao, Pei-Chun;	Genomic insights into local adaptation and vulnerability of Quercus longinux to climate change	BMC Not Animalia Biology	2024	Google Scholar
Lu, Shengming; Liu, Lian; Lei, Weixiao; Wang, Donglei; Zhu, Hui; Lai, Qing; Ma, Liru; Ru, Dafu;	Cryptic divergence in and evolutionary dynamics of endangered hybrid Picea brachytyla sensu stricto in the Qinghai-Tibet Plateau	BMC Not Animalia Biology	2024	Google Scholar
Xu, Wu‐Qin; Ren, Chao‐Qian; Zhang, Xin‐Yi; Comes, Hans‐Peter; Liu, Xin‐Hong; Li, Yin‐Gang; Kettle, Christopher J; Jalonen, Riina; Gaisberger, Hannes; Ma, Ya‐Zhen;	Genome sequences and population genomics reveal climatic adaptation and genomic divergence between two closely related sweetgum species	The Not Animalia Journal	2024	Google Scholar
Sharma, Manish; Patel, MP; Patel, PR; Patel, PJ;	Delineating G× E interactions by AMMI method for yield attributes in cowpea (Vigna unguiculata (L.) Walp.)	Vegetos	2024	Google Scholar
Ullah, Riaz; Ali, Essam A; Hossain, Nazmul; Ercisli, Sezai; Sarker, Umakanta;	Muhammad Ashraful Habib, Mohammad Golam Azam 3, Md. Ashraful Haque, Lutful Hassan, Mst. Suhana Khatun, Swati Nayak 2, Hasan Muhammad Abdullah 4	Scientific Reports	2024	Google Scholar
Łabiszak, Bartosz; Wachowiak, Witold;	Adaptive potential and genomic vulnerability of keystone forest tree species to climate change: a case study in Scots pine		2024	Google Scholar
Jafarullakhan, Sumaiya Sulthana; Vijayakumar, Vaishnavi; Singh, Kundan Veer; Saravanan, Naaganoor Ananthan; Giridhari, Veeranan Arun; Rathinavelu, Sivakumar; Kannan, Balaji; Chockalingam, Vanniarajan; Muthurajan, Raveendran; Subburamu, Karthikeyan;	Assessing the yield and nutrient potential of horse gram mutants (Macrotyloma uniflorum Lam. Verdc.) an underutilized legume through a multi-environment-based experiment	Scientific Reports	2024	Google Scholar
Rocchetti, Lorenzo; Rodriguez, Monica; Pieri, Alice; Papalini, Simone; De Antoni, Luca; Vitali, Erika; Vincze, Astrid; Brezeanu, Creola; Bellucci, Elisa; Nanni, Laura;	Landscape genomics highlights the adaptive evolution of chickpea	bioRxiv	2024	Google Scholar
Kasule, Faizo; Diack, Oumar; Mbaye, Modou; Kakeeto, Ronald; Econopouly, Bethany Fallon;	Genomic resources, opportunities, and prospects for accelerated improvement of millets	Theoretical and Applied Genetics	2024	Google Scholar
Zhang, Wenke; Jin, Zhuoying; Huang, Rui; Huang, Weixiong; Li, Lianzheng; He, Yuling; Zhou, Jiaxuan; Tian, Chongde; Xiao, Liang; Li, Peng;	Multi-omics analysis reveals genetic architecture and local adaptation of coumarins metabolites in Populus	BMC Not Animalia Biology	2024	Google Scholar
Liu, Han‐Jing; Li, Ming‐Hui; Wang, Zhen; Wang, Ting; Su, Ying‐Juan;	Local adaptation and demographic history of vulnerable conifer Cephalotaxus oliveri in southern China	Journal of Systematics and Evolution	2024	Google Scholar
Vu, Giang Thi Ha; Cao, Hieu Xuan; Hofmann, Martin; Steiner, Wilfried; Gailing, Oliver;	Uncovering epigenetic and transcriptional regulation of growth in Douglas‐fir: identification of differential methylation regions in mega‐sized introns	Not Animalia Biotechnology Journal	2024	Google Scholar
Hou, Yinguang; Gan, Junwei; Fan, Zeyu; Sun, Lei; Garg, Vanika; Wang, Yu; Li, Shanying; Bao, Pengfei; Cao, Bingchen; Varshney, Rajeev K;	Haplotype-based pangenomes reveal genetic variations and climate adaptations in moso bamboo populations	Nature communications	2024	Google Scholar
Einollahi, Fariba; Khadivi, Ali;	Morphological and pomological assessments of seedling-originated walnut (Juglans regia L.) trees to select the promising late-leafing genotypes	BMC Not Animalia Biology	2024	Google Scholar
Dolan, Liam; Wu, Shuangyang; Jandrasits, Katharina; Swarts, Kelly; Roetzer, Johannes; Akimcheva, Svetlana; Shimamura, Masaki; Hisanaga, Tetsuya; Berger, Frederic;	Population genomics of Marchantia polymorpha subspecies ruderalis reveals evidence of climate adaptation	bioRxiv	2024	Google Scholar
Shen, Yuanting; Tao, Lidan; Zhang, Rengang; Yao, Gang; Zhou, Minjie; Sun, Weibang; Ma, Yongpeng;	Genomic insights into endangerment and conservation of the garlic-fruit tree (Malania oleifera), a Not Animalia species with extremely small populations	GigaScience	2024	Google Scholar
Nyine, Moses; Davidson, Dwight; Adhikari, Elina; Clinesmith, Marshall; Wang, Huan; Akhunova, Alina; Fritz, Allan; Akhunov, Eduard;	Ecogeographic signals of local adaptation in a wild relative help to identify variants associated with improved wheat performance under drought stress	bioRxiv	2024	Google Scholar
Márquez‐Corro, José Ignacio; Martín‐Bravo, Santiago; Blanco‐Pastor, José Luis; Luceño, Modesto; Escudero, Marcial;	The holocentric chromosome microevolution: From phylogeographic patterns to genomic associations with environmental gradients	Molecular Ecology	2024	Google Scholar
Minadakis, Nikolaos;	The Genomics of Environmental Adaptation of a Mediterranean Grass		2024	Google Scholar
Azam, Mohammad Golam; Sarker, Umakanta; Hossain, Mohammad Amir; Mahabubul Alam, AKM; Islam, Mohammad Rafiqul; Hossain, Nazmul; Alamri, Saud;	Phenotypic diversity in qualitative and quantitative traits for selection of high yield potential field pea genotypes	Scientific Reports	2024	Google Scholar
Sekely, Jill; Marchelli, Paula; Arana, Verónica; Dauphin, Benjamin; Mattera, María Gabriela; Pastorino, Mario; Scotti, Ivan; Soliani, Carolina; Heer, Katrin; Opgenoorth, Lars;	Genomic responses to climate: Understanding local adaptation in the Andean tree species Nothofagus pumilio and implications for a changing world	Not Animalias, People, Planet	2024	Google Scholar
پزشکپور; پیام; آرمیون; محمد; رستمی; برزو;	ارزیابی کارایی شاخص‌های WAASB، WAASBY و مدل اثرهای مختلط خطی (LMM) برای شناسایی ژنوتیپ‌های عدس پر محصول سازگار با مناطق دیم	تحقیقات علوم زراعی در مناطق خشک	2024	Google Scholar
Heblack, Jessica;	The genetics of adaptation at a species’ southern range edge		2024	Google Scholar
Byrne, Tomás;	Genotyping for the study of population genetics and trait evaluation in Picea sitchensis		2024	Google Scholar
Poštulková, Alžběta;	The role of the FAR5 gene in alpine adaptation of Arabidopsis arenosa		2024	Google Scholar
Falentin, Cyril; Hadj-Arab, Houria; Aissiou, Fella; Bartoli, Claudia; Bazan, Giuseppe; Boudet, Matéo; Bousset-Vaslin, Lydia; Chwikhi, Marwa; Coriton, Olivier; Deniot, Gwénaelle;	Combined cytogenetic and molecular methods for taxonomic verification and description of Brassica populations deriving from different origins	Animal Genetic Resources	2024	Google Scholar
Kuo, Wen-Hsi;	Understanding Mechanisms of Local Adaptation in White Clover (Trifolium repens L.): Insights From a Phenotypic Cline and Population Genomics		2024	Google Scholar
Kuo, Wen-Hsi;	Understanding Mechanisms of Local Adaptation in White Clover (Trifolium repens L.): Insights From a Phenotypic Cline and Population Genomics		2024	Google Scholar
Sun, Jianhao; Xu, Jindong; Qiu, Chen; Zhai, Juntuan; Zhang, Shanhe; Zhang, Xiao; Wu, Zhihua; Li, Zhijun;	The chromosome-scale genome and population genomics reveal the adaptative evolution of Populus pruinosa to desertification environment	Horticulture Research	2024	Google Scholar
Feng, Jiajun; Dan, Xuming; Cui, Yangkai; Gong, Yi; Peng, Minyue; Sang, Yupeng; Ingvarsson, Pär K; Wang, Jing;	Integrating evolutionary genomics of forest trees to inform future tree breeding amidst rapid climate change	Not Animalia Communications	2024	Google Scholar
Eastman-Densem, Robb William;	Lonely on Limestone? A Conservation Genomics Study of the Gentianella calcis Complex		2024	Google Scholar
Simpson, Lalita; Cantrill, David; Byrne, Margaret; Allnutt, Theodore; King, Graham; Lum, Mabel; Al Bkhetan, Ziad; Andrew, Rose; Baker, William; Barrett, Matthew;	The Genomics for Australian Not Animalias (GAP) framework initiative–developing genomic resources for understanding the evolution and conservation of the Australian flora.		2024	Google Scholar
Kremer, Antoine; Chen, Jun; Lascoux, Martin;	Are forest trees genetically resilient?		2024	Google Scholar
Zhu, Jing-Jing; Yan, Bing;	Salt secretion and rejection involving osmoregulation genes in mangrove Not Animalia	Authorea Preprints	2024	Google Scholar
Dauphin, B; Peter, M	Tracking signatures of selection in natural populations of ectomycorrhizal fungi - progress, challenges, and prospects	NEW PHYTOLOGIST	2024	WoS
Bishop, AP; Hart, DET; Wang, IJ	Optimising Sampling Design for Landscape Genomics	MOLECULAR ECOLOGY RESOURCES	2024	WoS
Booker, TR; Yeaman, S; Whiting, JR; Whitlock, MC	The WZA: A window-based method for characterizing genotype-environment associations	MOLECULAR ECOLOGY RESOURCES	2024	WoS
Lachmuth, S; Capblancq, T; Prakash, A; Keller, SR; Fitzpatrick, MC	Novel genomic offset metrics integrate local adaptation into habitat suitability forecasts and inform assisted migration	ECOLOGICAL MONOGRAPHS	2024	WoS
Lind, BM; Candido-Ribeiro, R; Singh, P; Lu, MM; Vidakovic, DO; Booker, TR; Whitlock, MC; Yeaman, S; Isabel, N; Aitken, SN	How useful are genomic data for predicting maladaptation to future climate?	GLOBAL CHANGE BIOLOGY	2024	WoS
Huang, KC; Ostevik, KL; Jahani, M; Todesco, M; Bercovich, N; Andrew, RL; Owens, GL; Rieseberg, LH	Inversions contribute disproportionately to parallel genomic divergence in dune sunflowers	NATURE ECOLOGY & EVOLUTION	2024	WoS
Luo, YJ; Qin, W; Yan, Y; Yin, KQ; Zang, RG; Du, FK	Climate change vulnerability and conservation strategies for tertiary relict tree species: Insights from landscape genomics of Taxus cuspidata	EVOLUTIONARY APPLICATIONS	2024	WoS
Massa, AN; Sobolev, VS; Faustinelli, PC; Tallury, SP; Stalker, HT; Lamb, MC; Arias, RS	Genetic diversity, disease resistance, and environmental adaptation of Arachis duranensis L.: New insights from landscape genomics	PLOS ONE	2024	WoS
Nimbs, MJ; Glasby, TM; Sinclair, EA; Swadling, D; Davis, TR; Coleman, MA	A Donor Registry: Genomic Analyses of Posidonia australis Seagrass Meadows Identifies Adaptive Genotypes for Future-Proofing	ECOLOGY AND EVOLUTION	2024	WoS
Quijano, MJG; Gross, BL; Etterson, JR	Genetic differentiation across a steep and narrow environmental gradient: Quantitative genetic and genomic insights into Lake Superior populations of Quercus rubra	MOLECULAR ECOLOGY	2024	WoS
Zou, CC; Wang, YS; Zhou, RC; Tang, T	Genetic basis of local adaptation in the cold-tolerant mangrove Kandelia obovata	FRONTIERS IN Not Animalia SCIENCE	2024	WoS
Aitken, SN; Jordan, R; Tumas, HR	Conserving Evolutionary Potential: Combining Landscape Genomics with Established Methods to Inform Not Animalia Conservation	ANNUAL REVIEW OF Not Animalia BIOLOGY	2024	WoS
Kuo, WH; Zhong, LM; Wright, SJ; Goad, DM; Olsen, KM	Beyond cyanogenesis: Temperature gradients drive environmental adaptation in North American white clover (Trifolium repens L.)	MOLECULAR ECOLOGY	2024	WoS
Lazic, D; Gessner, C; Liepe, KJ; Lesur-Kupin, I; Mader, M; Blanc-Jolivet, C; Gömöry, D; Liesebach, M; González-Martínez, SC; Fladung, M; Degen, B; Müller, NA	Genomic variation of European beech reveals signals of local adaptation despite high levels of phenotypic plasticity	NATURE COMMUNICATIONS	2024	WoS
Li, JJ; Liu, ZY; Song, WH; Qin, S	The contribution of intraspecific variation to future climate responses of brown algae	LIMNOLOGY AND OCEANOGRAPHY	2024	WoS
Liu, L; Shen, YX; Zhang, YM; Gao, T; Wang, YL	Geography and the Environment Shape the Landscape Genetics of the Vulnerable Species Ulmus lamellosa in Northern China	FORESTS	2024	WoS
Liu, YF; Xiao, WF; Wang, FD; Wang, Y; Dong, Y; Nie, W; Tan, CC; An, SP; Chang, ER; Jiang, ZP; Wang, JH; Jia, ZR	Species divergence and environmental adaptation of Picea asperata complex at the whole genome level	ECOLOGY AND EVOLUTION	2024	WoS
Liu, YF; Xiao, WF; Wang, FD; Wang, Y; Dong, Y; Nie, W; Tan, CC; An, SP; Chang, ER; Jiang, ZP; Wang, JH; Jia, ZR	Adaptive divergence, historical population dynamics, and simulation of suitable distributions for Picea Meyeri and P. Mongolica at the whole-genome level	BMC Not Animalia BIOLOGY	2024	WoS
McLaughlin, CM; Li, M; Perryman, M; Heymans, A; Schneider, H; Lasky, JR; Sawers, RJH	Evidence that variation in root anatomy contributes to local adaptation in Mexican native maize	EVOLUTIONARY APPLICATIONS	2024	WoS
Meger, J; Ulaszewski, B; Chmura, DJ; Burczyk, J	Signatures of local adaptation to current and future climate in phenology-related genes in natural populations of Quercus robur	BMC GENOMICS	2024	WoS
Moran, EV; DeSilva, R; Canning, C; Wright, JW	Testing source elevation versus genotype as predictors of sugar pine performance in a post-fire restoration Not Animaliaing	ECOSPHERE	2024	WoS
Muniz, AC; de Lemos, JP; Lovato, MB	Non-adaptedness and vulnerability to climate change threaten Plathymenia trees (Fabaceae) from the Cerrado and Atlantic Forest	SCIENTIFIC REPORTS	2024	WoS
Omondi, EO; Lin, CY; Huang, SM; Liao, CA; Lin, YP; Oliva, R; van Zonneveld, M	Landscape genomics reveals genetic signals of environmental adaptation of African wild eggNot Animalias	ECOLOGY AND EVOLUTION	2024	WoS
Sekely, J; Marchelli, P; Arana, V; Dauphin, B; Mattera, MG; Pastorino, M; Scotti, I; Soliani, C; Heer, K; Opgenoorth, L	Genomic responses to climate: Understanding local adaptation in the Andean tree species Nothofagus pumilio and implications for a changing world	Not AnimaliaS PEOPLE PLANET	2024	WoS
Xiang, XD; Zhou, XL; Zi, HL; Wei, HT; Cao, DM; Zhang, YH; Zhang, L; Hu, JJ	Populus cathayana genome and population resequencing provide insights into its evolution and adaptation	HORTICULTURE RESEARCH	2024	WoS
Yang, YX; Wang, M; Wu, XY; Zhou, YN; Qiu, J; Cai, X; Li, ZH	The chromosome-level genome assembly of an endangered herb Bergenia scopulosa provides insights into local adaptation and genomic vulnerability under climate change	GIGASCIENCE	2024	WoS
Zou, Y; Yang, WD; Zhang, RX; Xu, XW	Signatures of local adaptation and maladaptation to future climate in wild Zizania latifolia	COMMUNICATIONS BIOLOGY	2024	WoS
Otte, KA	A window into local adaptation	MOLECULAR ECOLOGY RESOURCES	2024	WoS
Armstrong, Matthew R;	Hybridization between the Rare Gray-headed Chickadee and the Abundant Boreal Chickadee in the Midst of Shifting Climate		2024	Google Scholar
Azevedo, Josué AR; Faurby, Søren; Colli, Guarino R; Antonelli, Alexandre; Werneck, Fernanda P;	Deforestation limits evolutionary rescue under climate change in Amazonian lizards	Diversity and Distributions	2024	Google Scholar
Barratt, Christopher D; Preißler, Kathleen; Jennert, Pauline R; Eckhardt, Falk; Nadjafzadeh, Mirjam; Steinfartz, Sebastian;	A decision-making framework to maximise the evolutionary potential of populations-Genetic and genomic insights from the common midwife toad (Alytes obstetricans) at its range limits	Heredity	2024	Google Scholar
Bogan, Samuel N; Surendran, Nathan; Hotaling, Scott; Desvignes, Thomas; Bista, Iliana; Lins, Luana SF; Eilertsen, Mari H; Le François, Nathalie R; Algayer, Tait; Hamilton, Scott L;	Temperature and Pressure Shaped the Evolution of Antifreeze Proteins in Polar and Deep Sea Zoarcoid Fishes	bioRxiv	2024	Google Scholar
Booth, Emily J; Brauer, Chris J; Sandoval‐Castillo, Jonathan; Harrisson, Katherine; Rourke, Meaghan L; Attard, Catherine RM; Gilligan, Dean M; Tonkin, Zeb; Thiem, Jason D; Unmack, Peter J;	Genomic Vulnerability to Climate Change of an Australian Migratory Freshwater Fish, the Golden Perch (Macquaria ambigua)	Molecular Ecology	2024	Google Scholar
Bourret, Audrey; Leung, Christelle; Puncher, Gregory N; Le Corre, Nicolas; Deslauriers, David; Skanes, Katherine; Bourdages, Hugo; Cassista‐Da Ros, Manon; Walkusz, Wojciech; Jeffery, Nicholas W;	Diving into broad‐scale and high‐resolution population genomics to decipher drivers of structure and climatic vulnerability in a marine invertebrate	Molecular Ecology	2024	Google Scholar
Caccavo, Jilda Alicia; Arantes, Larissa S; Celemín, Enrique; Mbedi, Susan; Sparmann, Sarah; Mazzoni, Camila J;	Whole‐genome resequencing improves the utility of otoliths as a critical source of DNA for fish stock research and monitoring	Molecular Ecology Resources	2024	Google Scholar
Camus, Louise; Rode, Nicolas O; Serga, Svitlana; Loiseau, Anne; Chen, Xiao; Iampietro, Carole; Kenis, Marc; Marande, William; Mensch, Julián; Parrinello, Hugues;	New insights into past and future invasion of Drosophila suzukii using novel genomic resources and statistical methods to combine individual and pool sequencing data	bioRxiv	2024	Google Scholar
Carboni, Rachel Lynn;	Population Genomics of Fomitopsis pinicola in Norway		2024	Google Scholar
Cheek, Rebecca G; McLaughlin, Jessica F; Gamboa, Maybellene P; Marshall, Craig A; Johnson, Brett M; Silver, Douglas B; Mauro, Alexander A; Ghalambor, Cameron K;	A lack of genetic diversity and minimal adaptive evolutionary divergence in introduced Mysis shrimp after 50 years	Evolutionary Applications	2024	Google Scholar
Chen, Guotao; Sun, Zhonglou; Shi, Wenbo; Wang, Hui; Shi, Guohui; Hu, Yibo; Fan, Huizhong; Wu, Qi; Zhang, Baowei;	Climatic fluctuations, geographic features, and evolutionary forces: Shaping high genomic diversity and local adaptation in Muntiacus reevesi	Diversity and Distributions	2024	Google Scholar
Claure, C Eliza; Larson, Wesley; McKinney, Garrett J; Rocha, J Dellis; Yanez, Jose M; Canales-Aguirre, Cristian B;	Genomic signals of local adaptation in Eleginops maclovinus from Northern Chilean Patagonia	bioRxiv	2024	Google Scholar
de Góes Maciel, Fernanda; O’Rourke, Sean; Jones, Melissa; Hemstrom, William; Miller, Michael Ryan; Schmaedecke, Gabriela; Tambosi, Leandro Reverberi; Pires Baptista, Mozart Sávio; Keuroghlian, Alexine; Nava, Alessandra Ferreira Dales;	Loss of genetic diversity and isolation by distance and by environment in populations of a keystone ungulate species	Conservation Genetics	2024	Google Scholar
Denis, Hugo; Selmoni, Oliver; Gossuin, Hugues; Jauffrais, Thierry; Butler, Caleb C; Lecellier, Gaël; Berteaux-Lecellier, Véronique;	Climate adaptive loci revealed by seascape genomics correlate with phenotypic variation in heat tolerance of the coral Acropora millepora	Scientific reports	2024	Google Scholar
Diaz‐Recio Lorenzo, Coral; Tran Lu Y, Adrien; Brunner, Otis; Arbizu, Pedro Martínez; Jollivet, Didier; Laurent, Stefan; Gollner, Sabine;	Highly structured populations of copepods at risk to deep‐sea mining: Integration of genomic data with demogenetic and biophysical modelling	Molecular Ecology	2024	Google Scholar
Durkee, Lily F;	Adaptation to New and Changing Environments: From Experiments to Field Studies		2024	Google Scholar
Farrand, Zachery M; Galbreath, Kurt E; Teeter, Katherine C;	Evidence of Intraspecific Adaptive Variation in the American Pika (Ochotona princeps) on a Continental Scale Using a Target Enrichment and Mitochondrial Genome Skimming Approach	Molecular Ecology	2024	Google Scholar
Folkertsma, Remco; Charbonnel, Nathalie; Henttonen, Heikki; Heroldová, Marta; Huitu, Otso; Kotlík, Petr; Manzo, Emiliano; Paijmans, Johanna LA; Plantard, Olivier; Sándor, Attila D;	Genomic signatures of climate adaptation in bank voles	Ecology and Evolution	2024	Google Scholar
Geletu, Temesgen Tola; Tang, Shoujie; Zhao, Jinliang;	ddRAD-seq reveals conservation units and signatures of local adaptation in wild Nile tilapia populations of Ethiopia	Hydrobiologia	2024	Google Scholar
Grobler, DL; Klein, JD; Dicken, ML; Mmonwa, K; Soekoe, M; van Staden, M; Hagen, SB; Maduna, SN; Bester‐van der Merwe, AE;	Seascape Genomics of the Smooth Hammerhead Shark Sphyrna zygaena Reveals Regional Adaptive Clinal Variation	Ecology and Evolution	2024	Google Scholar
Grobler, Dylan; Klein, Juliana; Dicken, Matthew; Mmonwa, Kolobe; Soekoe, Michelle; van Staden, Michaela; Hagen, Snorre; Maduna, Simo; Bester-van der Merwe, Aletta;	Regional population and seascape genomics of the smooth hammerhead shark Sphyrna zygaena reveals adaptive clinal variation despite high gene flow	Authorea Preprints	2024	Google Scholar
Guillaume, Annie S; Leempoel, Kevin; Rogivue, Aude; Gugerli, Felix; Parisod, Christian; Joost, Stéphane;	Integrating very high resolution environmental proxies in genotype–environment association studies	Evolutionary Applications	2024	Google Scholar
Hoste, Amélie; Capblancq, Thibaut; Broquet, Thomas; Denoyelle, Laure; Perrier, Charles; Buzan, Elena; Šprem, Nikica; Corlatti, Luca; Crestanello, Barbara; Hauffe, Heidi Christine;	Projection of current and future distribution of adaptive genetic units in an alpine ungulate	Heredity	2024	Google Scholar
Jeon, Hyung-Bae; Yates, Matthew; Gallagher, Brian K; Fraser, Dylan J;	Life’sa ditch: demographic history and environmental factors shape fine-scale local adaptation within small populations of brook trout	Canadian Journal of Fisheries and Aquatic Sciences	2024	Google Scholar
Kebede, Fasil Getachew; Derks, Martijn FL; Dessie, Tadelle; Hanotte, Olivier; Barros, Carolina Pita; Crooijmans, Richard PMA; Komen, Hans; Bastiaansen, John WM;	Landscape genomics reveals regions associated with adaptive phenotypic and genetic variation in Ethiopian indigenous chickens	BMC genomics	2024	Google Scholar
Kessler, Camille; Shafer, Aaron BA;	Genomic analyses capture the human-induced demographic collapse and recovery in a wide-ranging cervid	Molecular Biology and Evolution	2024	Google Scholar
Khrustaleva, Anastasia M;	SNP Polymorphisms Are Associated with Environmental Factors in Sockeye Salmon Populations Across the Northwest Pacific: Insights from Redundancy Analysis	Genes	2024	Google Scholar
Klein, Juliana D; Maduna, Simo N; Dicken, Matthew L; da Silva, Charlene; Soekoe, Michelle; McCord, Meaghen E; Potts, Warren M; Hagen, Snorre B; Bester‐van der Merwe, Aletta E;	Local adaptation with gene flow in a highly dispersive shark	Evolutionary Applications	2024	Google Scholar
Koschinski, Sven; Owen, Kylie; Lehnert, Kristina; Kamińska, Katarzyna;	Current species protection does not serve its porpoise—Knowledge gaps on the impact of pressures on the Critically Endangered Baltic Proper harbour porpoise population, and future recommendations for its protection	Ecology and evolution	2024	Google Scholar
Li, Xinrui; Ru, Dafu; Zhang, Zhixin; Garber, Paul; Liu, Jianquan; Li, Ming; Zhao, Xumao;	Quaternary climatic oscillation promoted speciation of two closely related endangered langurs (François’ langur and White-headed langur)	Authorea Preprints	2024	Google Scholar
Lin, Xiao‐Nie; Ma, Chao‐Yi; Hu, Li‐Sha; Liao, Ming‐Ling; Ma, Lin‐Xuan; Teske, Peter R; Hoffmann, Ary; Dong, Yun‐Wei;	Genomics‐Informed Range Predictions Under Global Warming Reveal Reduced Adaptive Diversity Whilst Buffering Range Shifts for a Marine Snail	Global Change Biology	2024	Google Scholar
Liu, Bingjian; Li, Jiasheng; Peng, Ying; Zhang, Kun; Liu, Qi; Jin, Xun; Zheng, Sixu; Wang, Yunpeng; Gong, Li; Liu, Liqin;	Chromosome‐level genome assembly and population genomic analysis reveal evolution and local adaptation in common hairfin anchovy (Setipinna tenuifilis)	Molecular Ecology	2024	Google Scholar
Lu, Yan; Luo, Fang; Zhou, An; Yi, Cun; Chen, Hao; Li, Jian; Guo, Yunhai; Xie, Yuxiang; Zhang, Wei; Lin, Datao;	Whole-genome sequencing of the invasive golden apple snail Pomacea canaliculata from Asia reveals rapid expansion and adaptive evolution	GigaScience	2024	Google Scholar
Mares-Mayagoitia, Jorge Alberto; Lafarga-De la Cruz, Fabiola; Micheli, Fiorenza; Cruz-Hernández, Pedro; de-Anda-Montañez, Juan A; Hyde, John; Hernández-Saavedra, Norma Y; Mejía-Ruíz, Paulina; De Jesús-Bonilla, Vladimir S; Vargas-Peralta, Carmen E;	Seascape genomics of the pink abalone (Haliotis corrugata): An insight into a cross-border species in the northeast Pacific coast	Journal of Heredity	2024	Google Scholar
Merchant, Hana N; Ivanova, Anastasia; Hart, Daniel W; García, Cristina; Bennett, Nigel C; Portugal, Steven J; Faulkes, Chris G;	Patterns of genetic diversity and gene flow associated with an aridity gradient in populations of common mole-rats, Cryptomys hottentotus hottentotus	Genome Biology and Evolution	2024	Google Scholar
Minne, AJP;	Incorporating Genomic Data to Assess The Adaptive Potential of Australian Kelp Forests to Climate Change		2024	Google Scholar
Minne, Antoine; Vranken, Sofie; Wheeler, David; Wood, Georgina; Batley, Jacqueline; Wernberg, Thomas; Coleman, Melinda;	Strong environmental and genome-wide population differentiation underpins adaptation and high genomic vulnerability in the dominant Australian kelp (Ecklonia radiata)		2024	Google Scholar
Nava Martinez, Maria; Amador, Luis; Wiley, Daniele LF; McDaniels, Chris X; Barrow, Lisa N;	Population genomics of four co-distributed frog species in a barrier island system	Biological Journal of the Linnean Society	2024	Google Scholar
Ostridge, Harrison James;	Local genetic adaptation in chimpanzees		2024	Google Scholar
Padilla Perez, Dylan J;	Geographic and seasonal variation of the for gene reveal signatures of local adaptation in Drosophila melanogaster	Journal of Evolutionary Biology	2024	Google Scholar
Padilla, Dylan;	Macro—and Microevolutionary Insights into the Evolution of Foraging Behavior and the Life History		2024	Google Scholar
Pancoro, Adi; Indriatmoko; Wijaya, Danu; Karima, Elfina;	Sea surface temperature and current-related parameters affecting local adaptation of scalloped spiny lobster population in Indonesia’s archipelagic system	Scientific Reports	2024	Google Scholar
Peng, Yan; Mao, Kaikai; Li, Hongran; Ping, Junfen; Zhu, Jingyun; Liu, Xinye; Zhang, Zhuting; Jin, Minghui; Wu, Chao; Wang, Nan;	Extreme genetic signatures of local adaptation in a notorious rice pest, Chilo suppressalis	National Science Review	2024	Google Scholar
Peng, Yan; Mao, Kaikai; Zhang, Zhuting; Ping, Junfen; Jin, Minghui; Liu, Xinye; Wu, Chao; Zhao, Chongjun; Wang, Peng; Duan, Xueqing;	Landscape of structural variants reveals insights for local adaptations in the Asian corn borer	Cell Reports	2024	Google Scholar
Peng, Ying; Liu, Yifan; Li, Jiasheng; Zhang, Kun; Jin, Xun; Zheng, Sixu; Wang, Yunpeng; Lü, Zhenming; Liu, Liqin; Gong, Li;	New perspectives on the genetic structure of dotted gizzard shad (Konosirus punctatus) based on RAD-seq	Marine Life Science & Technology	2024	Google Scholar
Pettersson, Mats E; Quintela, Maria; Besnier, Francois; Deng, Qiaoling; Berg, Florian; Kvamme, Cecilie; Bekkevold, Dorte; Mosbech, Mai-Britt; Bunikis, Ignas; Lille-Langoey, Roger;	Limited parallelism in genetic adaptation to brackish water bodies in European sprat and Atlantic herring	bioRxiv	2024	Google Scholar
Poulin, Robert; Salloum, Priscila M; Bennett, Jerusha;	Evolution of parasites in the Anthropocene: new pressures, new adaptive directions	Biological Reviews	2024	Google Scholar
Quintero‐Galvis, Julian F; Saenz‐Agudelo, Pablo; D'Elía, Guillermo; Nespolo, Roberto F;	Local adaptation of Dromiciops marsupials (Microbiotheriidae) from southern South America: Implications for species management facing climate change	Ecology and Evolution	2024	Google Scholar
Ravikanthachari, Nitin; Steward, Rachel A; Boggs, Carol L;	Patterns of genetic variation and local adaptation of a native herbivore to a lethal invasive plant	Molecular Ecology	2024	Google Scholar
Sabolić, Iva; Mira, Óscar; Brandt, Débora YC; Lisičić, Duje; Stapley, Jessica; Novosolov, Maria; Bakarić, Robert; Cizelj, Ivan; Glogoški, Marko; Hudina, Tomislav;	Plastic and genomic change of a newly established lizard population following a founder event	Molecular ecology	2024	Google Scholar
Segovia, Nicolás I; Coral-Santacruz, Diana; Haye, Pilar A;	Genetic homogeneity and weak signatures of local adaptation in the marine mussel Mytilus chilensis	Scientific Reports	2024	Google Scholar
Selmoni, Oliver; Cleves, Phillip A; Exposito-Alonso, Moises;	Global coral genomic vulnerability explains recent reef losses	bioRxiv	2024	Google Scholar
Sheppard, Eleanor C; Martin, Claudia A; Armstrong, Claire; González‐Quevedo, Catalina; Illera, Juan Carlos; Suh, Alexander; Spurgin, Lewis G; Richardson, David S;	Genotype–environment associations reveal genes potentially linked to avian malaria infection in populations of an endemic island bird	Molecular Ecology	2024	Google Scholar
Sjodin, Bryson MF; Schmidt, Danielle A; Galbreath, Kurt E; Russello, Michael A;	Putative climate adaptation in American pikas (Ochotona princeps) is associated with copy number variation across environmental gradients	Scientific Reports	2024	Google Scholar
Škaloud, Pavel; Jadrná, Iva; Dvořák, Petr; Škvorová, Zuzana; Pusztai, Martin; Čertnerová, Dora; Bestová, Helena; Rengefors, Karin;	Rapid diversification of a free-living protist is driven by adaptation to climate and habitat	Current Biology	2024	Google Scholar
Stonehouse, Joanne C; Spurgin, Lewis G; Laine, Veronika N; Bosse, Mirte; Great Tit HapMap Consortium; Groenen, Martien AM; van Oers, Kees; Sheldon, Ben C; Visser, Marcel E; Slate, Jon;	The genomics of adaptation to climate in European great tit (Parus major) populations	Evolution Letters	2024	Google Scholar
Tigano, Anna; Weir, Tyler; Ward, Hillary GM; Gale, Marika Kirstin; Wong, Carmen M; Eliason, Erika J; Miller, Kristina M; Hinch, Scott G; Russello, Michael A;	Genomic vulnerability of a freshwater salmonid under climate change	Evolutionary Applications	2024	Google Scholar
Tobias, Zachary John Corey;	Genomic and physiological adaptation to temperature in the invasive golden star tunicate (Botryllus schlosseri)		2024	Google Scholar
Wang, Ping; Jin, Minghui; Wu, Chao; Peng, Yan; He, Yanjin; Wang, Hanyue; Xiao, Yutao;	Population genomics of Agrotis segetum provide insights into the local adaptive evolution of agricultural pests	BMC biology	2024	Google Scholar
Wang, Wenhao; Huang, Junrou; Hu, Yan; Feng, Jianxiang; Gao, Dong; Fang, Wenyu; Xu, Meng; Ma, Chunlei; Fu, Zhenqiang; Chen, Qinglong;	Seascapes Shaped the Local Adaptation and Population Structure of South China Coast Yellowfin Seabream (Acanthopagrus latus)	Marine Biotechnology	2024	Google Scholar
Yusuf, Leeban H; Pascoal, Sonia; Moran, Peter A; Bailey, Nathan W;	Testing the genomic overlap between intraspecific mating traits and interspecific mating barriers	Evolution Letters	2024	Google Scholar
Zhang, Ming-Yu; Cao, Rui-Dong; Chen, Yi; Ma, Jian-Cang; Shi, Cheng-Min; Zhang, Yun-Feng; Zhang, Jian-Xu; Zhang, Yao-Hua;	Genomic and phenotypic adaptations of Rattus tanezumi to cold limit its further northward expansion and range overlap with R. norvegicus	Molecular Biology and Evolution	2024	Google Scholar
Zimmerman, Shawna J; Aldridge, Cameron L; Schroeder, Michael A; Fike, Jennifer A; Cornman, Robert Scott; Oyler‐McCance, Sara J;	The potential influence of genome‐wide adaptive divergence on conservation translocation outcome in an isolated greater sage‐grouse population	Conservation Biology	2024	Google Scholar
Barratt, CD; Onstein, RE; Pinsky, ML; Steinfartz, S; Kühl, HS; Forester, BR; Razgour, O	Life on the edge: A new toolbox for population-level climate change vulnerability assessments	METHODS IN ECOLOGY AND EVOLUTION	2024	WoS
Bentley, BP; Cheng, BS; Brennan, RS; Swenson, JD; Adkins, JL; Villeneuve, AR; Komoroske, LM	Successful Invasion Into New Environments Without Evidence of Rapid Adaptation by a Predatory Marine Gastropod	MOLECULAR ECOLOGY	2024	WoS
Feng, SY; Degrey, SP; Guédot, C; Schoville, SD; Pool, JE	Genomic Diversity Illuminates the Environmental Adaptation of Drosophila suzukii	GENOME BIOLOGY AND EVOLUTION	2024	WoS
Hardy, AL; Gaither, MR; Lotterhos, KE; Greaves, S; Cipolla, KJ; Kerns, E; Trujillo, AP; Gilg, MR	Asymmetrical hybridization and environmental factors influence the spatial genetic structure of a killifish hybrid zone	EVOLUTION	2024	WoS
Lorenzo, CDR; Lu, YAT; Brunner, O; Arbizu, PM; Jollivet, D; Laurent, S; Gollner, S	Highly structured populations of copepods at risk to deep-sea mining: Integration of genomic data with demogenetic and biophysical modelling	MOLECULAR ECOLOGY	2024	WoS
Maciel, FD; O'Rourke, S; Jones, M; Hemstrom, W; Miller, MR; Schmaedecke, G; Tambosi, LR; Baptista, MSP; Keuroghlian, A; Nava, AFD; Nardi, MS; Jacomo, ATD; Silveira, L; Furtado, MM; Torres, NM; Biondo, C	Loss of genetic diversity and isolation by distance and by environment in populations of a keystone ungulate species	CONSERVATION GENETICS	2024	WoS
Noreikiene, K; Aavik, KE; Kahar, S; Lauringson, M; Taube, K; Diaz-Suarez, A; Gross, R; Vasemägi, A	Eggs on a plate: Population-dependent effects of humic substance rich water on perch egg size and hatching success	FRESHWATER BIOLOGY	2024	WoS
Perez, DJP	Geographic and seasonal variation of the for gene reveal signatures of local adaptation in Drosophila melanogaster	JOURNAL OF EVOLUTIONARY BIOLOGY	2024	WoS
Weng, YM; Kavanaugh, DH; Schoville, SD	Evidence for Admixture and Rapid Evolution During Glacial Climate Change in an Alpine Specialist	MOLECULAR BIOLOGY AND EVOLUTION	2024	WoS
Booth, EJ; Brauer, CJ; Sandoval-Castillo, J; Harrisson, K; Rourke, ML; Attard, CRM; Gilligan, DM; Tonkin, Z; Thiem, JD; Unmack, PJ; Zampatti, B; Beheregaray, LB	Genomic Vulnerability to Climate Change of an Australian Migratory Freshwater Fish, the Golden Perch (Macquaria ambigua)	MOLECULAR ECOLOGY	2024	WoS
Chen, GT; Sun, ZL; Shi, WB; Wang, H; Shi, GH; Hu, YB; Fan, HZ; Wu, Q; Zhang, BW	Climatic fluctuations, geographic features, and evolutionary forces: Shaping high genomic diversity and local adaptation in Muntiacus reevesi	DIVERSITY AND DISTRIBUTIONS	2024	WoS
Farrand, ZM; Galbreath, KE; Teeter, KC	Evidence of Intraspecific Adaptive Variation in the American Pika (Ochotona princeps) on a Continental Scale Using a Target Enrichment and Mitochondrial Genome Skimming Approach	MOLECULAR ECOLOGY	2024	WoS
Folkertsma, R; Charbonnel, N; Henttonen, H; Heroldova, M; Huitu, O; Kotlik, P; Manzo, E; Paijmans, JLA; Not Animaliaard, O; Sandor, AD; Hofreiter, M; Eccard, JA	Genomic signatures of climate adaptation in bank voles	ECOLOGY AND EVOLUTION	2024	WoS
Grobler, DL; Klein, JD; Dicken, ML; Mmonwa, K; Soekoe, M; van Staden, M; Hagen, SB; Maduna, SN; Bester-van der Merwe, AE	Seascape Genomics of the Smooth Hammerhead Shark Sphyrna zygaena Reveals Regional Adaptive Clinal Variation	ECOLOGY AND EVOLUTION	2024	WoS
Guillaume, AS; Leempoel, K; Rogivue, A; Gugerli, F; Parisod, C; Joost, S	Integrating very high resolution environmental proxies in genotype-environment association studies	EVOLUTIONARY APPLICATIONS	2024	WoS
Hoste, A; Capblancq, T; Broquet, T; Denoyelle, L; Perrier, C; Buzan, E; Sprem, N; Corlatti, L; Crestanello, B; Hauffe, HC; Pellissier, L; Yannic, G	Projection of current and future distribution of adaptive genetic units in an alpine ungulate	HEREDITY	2024	WoS
Khrustaleva, AM	SNP Polymorphisms Are Associated with Environmental Factors in Sockeye Salmon Populations Across the Northwest Pacific: Insights from Redundancy Analysis	GENES	2024	WoS
Klein, JD; Maduna, SN; Dicken, ML; da Silva, C; Soekoe, M; McCord, ME; Potts, WM; Hagen, SB; Bester-van der Merwe, AE	Local adaptation with gene flow in a highly dispersive shark	EVOLUTIONARY APPLICATIONS	2024	WoS
Peng, Y; Mao, KK; Li, HR; Ping, JF; Zhu, JY; Liu, XY; Zhang, ZT; Jin, MH; Wu, C; Wang, N; Yesaya, A; Wilson, K; Xiao, YT	Extreme genetic signatures of local adaptation in a notorious rice pest, Chilo suppressalis	NATIONAL SCIENCE REVIEW	2024	WoS
Quintero-Galvis, JF; Saenz-Agudelo, P; D'Elia, G; Nespolo, RF	Local adaptation of Dromiciops marsupials (Microbiotheriidae) from southern South America: Implications for species management facing climate change	ECOLOGY AND EVOLUTION	2024	WoS
Sheppard, EC; Martin, CA; Armstrong, C; González-Quevedo, C; Illera, JC; Suh, A; Spurgin, LG; Richardson, DS	Genotype-environment associations reveal genes potentially linked to avian malaria infection in populations of an endemic island bird	MOLECULAR ECOLOGY	2024	WoS
Tigano, A; Weir, T; Ward, HGM; Gale, MK; Wong, CM; Eliason, EJ; Miller, KM; Hinch, SG; Russello, MA	Genomic vulnerability of a freshwater salmonid under climate change	EVOLUTIONARY APPLICATIONS	2024	WoS
Wang, WH; Huang, JR; Hu, Y; Feng, JX; Gao, D; Fang, WY; Xu, M; Ma, CL; Fu, ZQ; Chen, QL; Liang, XG; Lu, JG	Seascapes Shaped the Local Adaptation and Population Structure of South China Coast Yellowfin Seabream (Acanthopagrus latus)	MARINE BIOTECHNOLOGY	2024	WoS
Zimmerman, SJ; Aldridge, CL; Schroeder, MA; Fike, JA; Cornman, RS; Oyler-McCance, SJ	The potential influence of genome-wide adaptive divergence on conservation translocation outcome in an isolated greater sage-grouse population	CONSERVATION BIOLOGY	2024	WoS
Booker, Tom R;	Spatial autocorrelation of the environment influences the patterns and genetics of local adaptation	bioRxiv	2023	Google Scholar
Booker, Tom R; Yeaman, Sam; Whitlock, Michael C;	Using genome scans to identify genes used repeatedly for adaptation	Evolution	2023	Google Scholar
Lachmuth, Susanne; Capblancq, Thibaut; Keller, Stephen R; Fitzpatrick, Matthew C;	Assessing uncertainty in genomic offset forecasts from landscape genomic models (and implications for restoration and assisted migration)	Frontiers in Ecology and Evolution	2023	Google Scholar
Leigh, Deborah M; Vandergast, Amy; Hunter, Margaret E; Crandall, Eric; Chris, W; Funk, Colin J; Hoban, Sean; Oyler-McCance, Sara J; Rellstab, Christian;	Don’t make genetic data disposable: Best practices for genetic and 2 genomic data archiving 3		2023	Google Scholar
Lovell, Rebecca SL; Collins, Sinead; Martin, Simon H; Pigot, Alex L; Phillimore, Albert B;	Space‐for‐time substitutions in climate change ecology and evolution	Biological Reviews	2023	Google Scholar
Pita‐Aquino, Jessica N; Bock, Dan G; Baeckens, Simon; Losos, Jonathan B; Kolbe, Jason J;	Stronger evidence for genetic ancestry than environmental conditions in shaping the evolution of a complex signalling trait during biological invasion	Molecular Ecology	2023	Google Scholar
Schweizer, Teia M; DeSaix, Matthew G;	Cost-effective library preparation for whole genome sequencing with feather DNA	Conservation Genetics Resources	2023	Google Scholar
Ahrens, Collin W; Rymer, Paul D; Miller, Adam D;	Genetic offset and vulnerability modelling: misinterpretations of results and violations of evolutionary principles	Authorea Preprints	2023	Google Scholar
Dauphin, Benjamin; Rellstab, Christian; Wüest, Rafael O; Karger, Dirk N; Holderegger, Rolf; Gugerli, Felix; Manel, Stéphanie;	Re-thinking the environment in landscape genomics	Trends in Ecology & Evolution	2023	Google Scholar
Lotterhos, Katie E;	The paradox of adaptive trait clines with nonclinal patterns in the underlying genes	Proceedings of the National Academy of Sciences	2023	Google Scholar
Lotterhos, Katie;	Output model data from paradox of adaptive trait clines with non-clinal patterns in the underlying genes (Model Validation Program project)		2023	Google Scholar
Timm, Laura E; Tucker, Nicholas; Rix, Anna; LaBua, Savannah; López, J Andrés; Boswell, Kevin M; Glass, Jessica R;	The untapped potential of seascape genomics in the North Pacific	Frontiers in Conservation Science	2023	Google Scholar
Martin, Ryan A; da Silva, Carmen RB; Moore, Michael P; Diamond, Sarah E;	When will a changing climate outpace adaptive evolution?	Wiley Interdisciplinary Reviews: Climate Change	2023	Google Scholar
Dauphin, Benjamin; Peter, Martina;	Advancing research on ectomycorrhizal fungal adaptation with landscape genomics	Trends in Microbiology	2023	Google Scholar
da Silva Carvalho, Carolina; Côrtes, Marina Corrêa;	Landscape Genetics in the Neotropics	Conservation Genetics in the Neotropics	2023	Google Scholar
Barr, Kelly;	Expanding Genomics Toolkits to Facilitate the Conservation and Recovery of Two Protected Species, the Tricolored Blackbird and Burrowing Owl		2023	Google Scholar
Bernal Durán, Valentina Nicol;	Limitaciones para la conectividad poblacional del pez Harpagifer antarcticus, en las regiones de la Península Antártica e Isla Georgia del Sur		2023	Google Scholar
Álvarez, Hugo Alejandro; Bracamonte, Seraina E; Laso-Pérez, Rafael; Macho-Callejo, Alba; Rabanaque, María Pilar; Rodríguez, Airam;	Programa y Libro de Resúmenes de las VI Jornadas Científicas del Museo Nacional de Ciencias Naturales (MNCN-CSIC)		2023	Google Scholar
Schaal, Sara M; Smith, Sara J;	Comparative study highlights how gene flow shapes adaptive genomic architecture	Molecular Ecology	2023	Google Scholar
Gain, Clément; Rhoné, Bénédicte; Cubry, Philippe; Salazar, Israfel; Forbes, Florence; Vigouroux, Yves; Jay, Flora; François, Olivier;	A quantitative theory for genomic offset statistics	Molecular Biology and Evolution	2023	Google Scholar
Caccavo, Jilda Alicia; Frémont, Paul; Jaillon, Olivier; Gehlen, Marion;	Climate genomics—Geoscientists, ecologists, and geneticists must reinforce their collaborations to confront climate change	Global Change Biology	2023	Google Scholar
Dussex, Nicolas; Morales, Hernán E; Grossen, Christine; Dalén, Love; van Oosterhout, Cock;	Purging and accumulation of genetic load in conservation	Trends in ecology & evolution	2023	Google Scholar
Selmoni, Oliver; Lecellier, Gaël; Berteaux‐Lecellier, Véronique; Joost, Stéphane;	The Reef Environment Centralized InFormation System (RECIFS): An integrated geo‐environmental database for coral reef research and conservation	Global Ecology and Biogeography	2023	Google Scholar
Stock, Sarah;	Uncovering the Secret Lives of Heath Frogs	Environmental Science	2023	Google Scholar
Feurtey, Alice; Lorrain, Cécile; McDonald, Megan C; Milgate, Andrew; Solomon, Peter S; Warren, Rachael; Puccetti, Guido; Scalliet, Gabriel; Torriani, Stefano FF; Gout, Lilian;	A thousand-genome panel retraces the global spread and adaptation of a major fungal crop Not Animalia	Nature communications	2023	Google Scholar
Moser Tralamazza, Sabina; Gluck-Thaler, Emile; Feurtey, Alice; Croll, Daniel;	Copy number variation introduced by a massive mobile element underpins global thermal adaptation in a fungal wheat Not Animalia	bioRxiv	2023	Google Scholar
Omondi, Emmanuel; Lin, Chen-yu; Huang, Shu-mei; Liao, Cheng-An; Lin, Ya-ping; Ricardo, Oliva; van Zonneveld, Maarten;	Landscape genomics reveals genetic signals of environmental adaptation of African wild eggNot Animalia	Authorea Preprints	2023	Google Scholar
Tóth, Endre Gy; Cseke, Klára; Benke, Attila; Lados, Botond B; Tomov, Vladimir T; Zhelev, Petar; Kámpel, József D; Borovics, Attila; Köbölkuti, Zoltán A;	Key triggers of adaptive genetic variability of sessile oak [Q. petraea (Matt.) Liebl.] from the Balkan refugia: outlier detection and association of SNP loci from ddRAD-seq data	Heredity	2023	Google Scholar
Eckert, Andrew J; Neale, David B;	Probing the dark matter of environmental associations yields novel insights into the architecture of adaptation.	New Phytologist	2023	Google Scholar
Shu, Mengjun; Moran, Emily V;	Identifying genetic variation associated with environmental gradients and drought‐tolerance phenotypes in ponderosa pine	Ecology and Evolution	2023	Google Scholar
Yuan, Shuai; Shi, Yong; Zhou, Biao‐Feng; Liang, Yi‐Ye; Chen, Xue‐Yan; An, Qing‐Qing; Fan, Yan‐Ru; Shen, Zhao; Ingvarsson, Pär K; Wang, Baosheng;	Genomic vulnerability to climate change in Quercus acutissima, a dominant tree species in East Asian deciduous forests	Molecular ecology	2023	Google Scholar
Wang, Hu; Coulman, Bruce; Bai, Yuguang; Tarˈan, Bunyamin; Biligetu, Bill;	Genetic diversity and local adaption of alfalfa populations (Medicago sativa L.) under long-term grazing	Scientific Reports	2023	Google Scholar
Wang, Tian-Rui; Meng, Hong-Hu; Wang, Nian; Zheng, Si-Si; Jiang, Yun; Lin, Duo-Qing; Song, Yi-Gang; Kozlowski, Gregor;	Adaptive divergence and genetic vulnerability of relict species under climate change: a case study of Pterocarya macroptera	Annals of Botany	2023	Google Scholar
Sandercock, Alexander M; Westbrook, Jared W; Zhang, Qian; Holliday, Jason A;	The road to restoration: Identifying and conserving the adaptive legacy of American chestnut	bioRxiv	2023	Google Scholar
Jordan, Rebecca; Price, Meridy; Harrison, Peter A; Prober, Suzanne M; Vaillancourt, René E; Steane, Dorothy;	Landscape genomics reveals signals of climate adaptation and a cryptic lineage in Arthropodium fimbriatum	Conservation Genetics	2023	Google Scholar
Capblancq, Thibaut; Lachmuth, Susanne; Fitzpatrick, Matthew C; Keller, Stephen R;	From common gardens to candidate genes: exploring local adaptation to climate in red spruce	New phytologist	2023	Google Scholar
Méndez-Cea, Belén; García-García, Isabel; Gazol, Antonio; Camarero, J Julio; de Andrés, Ester González; Colangelo, Michele; Valeriano, Cristina; Gallego, Francisco Javier; Linares, Juan Carlos;	Weak genetic differentiation but strong climate-induced selective pressure toward the rear edge of mountain pine in north-eastern Spain	Science of the Total Environment	2023	Google Scholar
Fasanella, Mariana; Mathiasen, Paula; Juri, Gabriela; Díaz, Dayana G; Hasbún, Rodrigo; Premoli, Andrea C;	Ancient vicariance is reinforced by adaptive divergence in the southern beech: Contributions from geogenomics	Journal of Biogeography	2023	Google Scholar
Sun, Pei-Wei; Chang, Jui-Tse; Luo, Min-Xin; Chao, Chien-Ti; Du, Fang; Liao, Pei-Chun;	The Role of In Situ Diversification in Island Endemism: Adaptive Introgression in Scutellaria in Taiwan	Authorea Preprints	2023	Google Scholar
Fufa, Tilahun Wondimu; Menamo, Temesgen Matiwos; Abtew, Wosene Gebreselassie; Amadi, Charles Okechukwu; Oselebe, Happiness Ogba;	Detection of the local adaptive and genome-wide associated loci in southeast Nigerian taro (Colocasia esculenta (L.) Schott) populations	BMC genomics	2023	Google Scholar
Caproni, Leonardo; Lakew, Basazen Fantahun; Kassaw, Seyoum Asefie; Miculan, Mara; Ahmed, Jemal Seid; Grazioli, Simona; Kidane, Yosef Gebrehawaryat; Fadda, Carlo; Pè, Mario Enrico; Dell'Acqua, Matteo;	The genomic and bioclimatic characterization of Ethiopian barley (Hordeum vulgare L.) unveils challenges and opportunities to adapt to a changing climate	Global Change Biology	2023	Google Scholar
Muniz, André Carneiro; de Oliveira Buzatti, Renata Santiago; de Lemos-Filho, José Pires; Heuertz, Myriam; Nazareno, Alison Gonçalves; Lovato, Maria Bernadete;	Genomic signatures of ecological divergence between savanna and forest populations of a Neotropical tree	Annals of Botany	2023	Google Scholar
Méndez-Cea, Belén; García-García, Isabel; Linares, Juan Carlos; Gallego, Francisco Javier;	Warming appears as the main risk of non-adaptedness for western Mediterranean relict fir forests under expected climate change scenarios	Frontiers in Not Animalia Science	2023	Google Scholar
Hernández, Adriana I; Specht, Chelsea D;	Putative adaptive loci show parallel clinal variation in a California‐endemic wildflower	Molecular Ecology	2023	Google Scholar
Müller, Niels A; Geßner, Cornelia; Mader, Malte; Blanc-Jolivet, Céline; Fladung, Matthias; Degen, Bernd;	Genomic variation of a keystone forest tree species reveals patterns of local adaptation and future maladaptation	BioRxiv	2023	Google Scholar
Feng, Shuo; Wan, Wei; Li, Yang; Wang, DongLei; Ren, Guangpeng; Ma, Tao; Ru, Dafu;	Transcriptome‐based analyses of adaptive divergence between two closely related spruce species on the Qinghai–Tibet plateau and adjacent regions	Molecular Ecology	2023	Google Scholar
Kujur, Vivek Kumar; Abhinav Sao, MK; Tiwari, Ajay;	Genetic variability, heritability and association analyses for yield and related characters in rice germplasm (Oryza sativa L.)	The Pharma Innovation Journal	2023	Google Scholar
Rocchetti, Lorenzo;	Chickpea (Cicer arietinum L.) genetic diversity and adaptation to guide crop improvement in the European and Mediterranean environment		2023	Google Scholar
Saran, Deepak; Gauraha, Deepak; Sao, Abhinav; Kumar, Rohit; Sandilya, V;	Genetic variability, heritability and genetic advance for yield and yield attributing traits in rice (Oryza sativa L.)	J. Pharma. Innov	2023	Google Scholar
Hossain, Md Amir; Sarker, Umakanta; Azam, Md Golam; Kobir, Md Shahriar; Roychowdhury, Rajib; Ercisli, Sezai; Ali, Daoud; Oba, Shinya; Golokhvast, Kirill S;	Integrating BLUP, AMMI, and GGE models to explore GE interactions for adaptability and stability of winter lentils (Lens culinaris Medik.)	Not Animalias	2023	Google Scholar
Lazic, Desanka; Geßner, Cornelia; Liepe, Katharina J; Lesur-Kupin, Isabelle; Mader, Malte; Blanc-Jolivet, Céline; Gömöry, Dušan; Liesebach, Mirko; González-Martínez, Santiago C; Fladung, Matthias;	Genomic variation of a keystone forest tree species reveals signals of local adaptation despite high levels of phenotypic plasticity	bioRxiv	2023	Google Scholar
Yeaman, Samuel; Whiting, James; Booker, Tom; Rougeux, Clement; Lind, Brandon; Singh, Pooja; Lu, Mengmeng; Huang, Kaichi; Whitlock, Michael; Aitken, Sally;	Core genes driving climate adaptation in Not Animalias		2023	Google Scholar
Yu, Xiaolei; Wei, Pei; Zhao, Shuqi; Chen, Zhuyifu; Li, Xinzhong; Zhang, Wencai; Liu, Chenlai; Yang, Yujiao; Li, Xiaoyan; Liu, Xing;	Population transcriptomics uncover the relative roles of positive selection and differential expression in Batrachium bungei adaptation to the Qinghai–Tibetan plateau	Not Animalia Cell Reports	2023	Google Scholar
Wei, Kai; Silva‐Arias, Gustavo A; Tellier, Aurélien;	Selective sweeps linked to the colonization of novel habitats and climatic changes in a wild tomato species	New Phytologist	2023	Google Scholar
Hämälä, Tuomas; Moore, Christopher; Cowan, Laura; Carlile, Matthew; Gopaulchan, David; Brandrud, Marie K; Birkeland, Siri; Loose, Matthew; Kolář, Filip; Koch, Marcus A;	Impact of whole-genome duplications on structural variant evolution in the Not Animalia genus Cochlearia	BioRxiv	2023	Google Scholar
Kurt, Dursun;	Adaptability and stability models in promising genotype selection for hybrid breeding of sun cured tobacco	South African Journal of Botany	2023	Google Scholar
Soudi, Shaghayegh; Jahani, Mojtaba; Todesco, Marco; Owens, Gregory L; Bercovich, Natalia; Rieseberg, Loren H; Yeaman, Sam;	Repeatability of adaptation in sunflowers reveals that genomic regions harbouring inversions also drive adaptation in species lacking an inversion	Elife	2023	Google Scholar
Lachmuth, Susanne; Capblancq, Thibaut; Prakash, Anoob; Keller, Stephen R; Fitzpatrick, Matthew C;	Novel genomic offset metrics account for local adaptation in climate suitability forecasts and inform assisted migration	BioRxiv	2023	Google Scholar
Lin, Nan; Liu, Qun; Landis, Jacob B; Rana, Hum Kala; Li, Zhimin; Wang, Hengchang; Sun, Hang; Deng, Tao;	Staying in situ or shifting range under ongoing climate change: A case of an endemic herb in the Himalaya‐Hengduan Mountains across elevational gradients	Diversity and Distributions	2023	Google Scholar
Greenhill, Rachel Sarah Rose;	Understanding the molecular genetic basis of virulence in the parasitic weed, Striga asiatica		2023	Google Scholar
Hossain, MA; Sarker, U; Azam, MG; Kobir, MS; Roychowdhury, R; Ercisli, S; Ali, D; Oba, S; Golokhvast, KS;	Integrating BLUP, AMMI, and GGE models to explore GE interactions for adaptability and stability of winter Lentils (Lens culinaris Medik.). Not Animalias. 2023; 12 (11): 2079		2023	Google Scholar
McDonald, Tegan Krista;	Lodgepole pine linkage map reveals patterns of genomic clustering of locally adaptive loci		2023	Google Scholar
Minadakis, Nikolaos; Williams, Hefin; Horvath, Robert; Caković, Danka; Stritt, Christoph; Thieme, Michael; Bourgeois, Yann; Roulin, Anne C;	Peer Community Journal		2023	Google Scholar
Alkahtani, Jawaher; Dwiningsih, Yheni;	Analysis of Morphological, Physiological, and Biochemical Traits of Salt Stress Tolerance in Asian Rice Cultivars at Seedling and Early Vegetative Stages	Stresses	2023	Google Scholar
Feng, Shuo; Xi, Erning; Wan, Wei; Ru, Dafu;	Genomic signals of local adaptation in Picea crassifolia	BMC Not Animalia Biology	2023	Google Scholar
Rogivue, Aude; Leempoel, Kevin; Guillaume, Annie; Choudhury, Rimjhim; Felber, François; Kasser, Michel; Joost, Stéphane; Parisod, Christian; Gugerli, Felix;	Scale matters: genome-wide signatures of local adaptation to high-resolution environmental variation in an alpine Not Animalia	Authorea Preprints	2023	Google Scholar
Wijfjes, Raúl Y; Boesten, René; Becker, Frank FM; Theeuwen, Tom PJM; Snoek, Basten; Mastoraki, Maria; Verheijen, Jelle J; Güvencli, Nuri; Denkers, Lissy-Anne M; Koornneef, Maarten;	Local adaptation of Arabidopsis thaliana in a small geographic region with mild environmental clines	Improvise. Adapt. Overcome.	2023	Google Scholar
Karimizadeh, R; Pezeshkpour, P; Mirzaee, A; Barzali, M; Sharifi, P; Motlagh, MR Safari;	Stability analysis for seed yield of chickpea (Cicer arietinum L.) genotypes by experimental and biological approaches	Vavilov Journal of Genetics and Breeding	2023	Google Scholar
Magdy, Mahmoud; Mostofa, Mohammad Golam; Rahimi, Mehdi; Abd El Moneim, Diaa;	Abiotic stress alleviation in Not Animalias: morpho-physiological and molecular aspects	Frontiers in Not Animalia Science	2023	Google Scholar
Falentin, Cyril; Hadj-Arab, Houria; Aissiou, Fella; Bartoli, Claudia; Bazan, Giuseppe; Boudet, Matéo; Bousset-Vaslin, Lydia; Chwikhi, Marwa; Coriton, Olivier; Deniot, Gwenaëlle;	Warnings/Cautions when collecting Brassica diversity along a large climatic gradient	bioRxiv	2023	Google Scholar
Sekely, Jill; Marchelli, Paula; Arana, Verónica; Dauphin, Benjamin; Mattera, María Gabriela; Pastorino, Mario; Scotti, Ivan; Soliani, Carolina; Heer, Katrin; Opgenoorth, Lars;	Temperature and day length drive local adaptation in the Patagonian foundation tree species Nothofagus pumilio	bioRxiv	2023	Google Scholar
Battlay, Paul; Wilson, Jonathan; Bieker, Vanessa C; Lee, Christopher; Prapas, Diana; Petersen, Bent; Craig, Sam; van Boheemen, Lotte; Scalone, Romain; de Silva, Nissanka P;	Large haploblocks underlie rapid adaptation in the invasive weed Ambrosia artemisiifolia	Nature Communications	2023	Google Scholar
Baesen, Kailey;	Identifying Candidate Loci for Drought Tolerance in Douglas-Fir		2023	Google Scholar
Yaremchuk, Danya Daria;	Differential Introgression Between the Northern and Southern Extents of the Lodgepole x Jack Pine Hybrid Zone Suggests Environmentally-driven Selection and Local Adaptation.		2023	Google Scholar
Sandercock, Alexander M;	Evaluating the adaptive genomic landscape of remnant and backcross American chestnut populations to inform germplasm conservation		2023	Google Scholar
Feng, Yanzhi; Yang, Chaowei; Zhang, Jiajia; Qiao, Jie; Wang, Baoping; Zhao, Yang;	Construction of a High-Density Paulownia Genetic Map and QTL Mapping of Important Phenotypic Traits Based on Genome Assembly and Whole-Genome Resequencing	International Journal of Molecular Sciences	2023	Google Scholar
Li, Li; Zhang, Jie; Sork, Victoria; Fitzpatrick, Matthew; Liao, Hong; Wang, Gang; Sun, Yan-Bo; Li, Qingjun; Zhao, Jian-Li;	Local adaptation-induced evolutionary trap in alpine Not Animalias under climate change		2023	Google Scholar
Degner, Jonathan;	Genomics of adaptation in interior spruce to past, present, and future climates of western Canada		2023	Google Scholar
Faske, Trevor M;	History and climate adaptation drive the spatial genetic structure of foundational shrub species in western North America		2023	Google Scholar
Goessen, Roosje;	Understanding the adaptive capacity in Populus tremuloides, a keystone North American tree species		2023	Google Scholar
Jordan, Rebecca; Prober, Suzanne M; Andrew, Rose; Freeman, Jules; Kerr, Richard; Steane, Dorothy; Vaillancourt, René; Potts, Brad;	Population Genomics of Eucalypts		2023	Google Scholar
Meena, Rajendra K; Negi, Nitika; Shankhwar, Rajeev; Bhandari, Maneesh S; Kant, Rama; Pandey, Shailesh; Kumar, Narinder; Sharma, Rajesh; Ginwal, Harish S;	Ecological niche modelling and population genetic analysis of Indian temperate bamboo Drepanostachyum falcatum in the western Himalayas	Journal of Not Animalia Research	2023	Google Scholar
Wang, Rong;	Xian-Yun Mu1*, Yuan-Mi Wu1, Xue-Li Shen1, Ling Tong1, Feng-Wei Lei1, Xiao-Fei Xia2 and Yu Ning3	Forest tree conservation genomics	2023	Google Scholar
Abd El Moneim, Diaa; Rahimi, Mehdi; Magdy, Mahmoud; Mostofa, Mohammad Golam;	Abiotic Stress Alleviation in Not Animalias: Morpho-Physiological and Molecular Aspects		2023	Google Scholar
Каримизаде, Р; Пезешкпур, П; Мирзаи, А; Барзали, М; Шарифи, П; Мотлах, МР Сафари;	Анализ стабильности урожайности семян генотипов нута (Cicer arietinum L.) с помощью экспериментальных и биологических подходов	Вавиловский журнал генетики и селекции	2023	Google Scholar
Dauphin, B; Rellstab, C; Wueest, RO; Karger, DN; Holderegger, R; Gugerli, F; Manel, S	Re-thinking the environment in landscape genomics	TRENDS IN ECOLOGY & EVOLUTION	2023	WoS
Lotterhos, KE	The paradox of adaptive trait clines with nonclinal patterns in the underlying genes	PROCEEDINGS OF THE NATIONAL ACADEMY OF SCIENCES OF THE UNITED STATES OF AMERICA	2023	WoS
Timm, LE; Tucker, N; Rix, A; Labua, S; López, JA; Boswell, KM; Glass, JR	The untapped potential of seascape genomics in the North Pacific	FRONTIERS IN CONSERVATION SCIENCE	2023	WoS
Seaborn, T; Landguth, EL; Caudill, CC	Simulating plasticity as a framework for understanding habitat selection and its role in adaptive capacity and extinction risk through an expansion of CDMetaPOP	MOLECULAR ECOLOGY RESOURCES	2023	WoS
Lachmuth, S; Capblancq, T; Keller, SR; Fitzpatrick, MC	Assessing uncertainty in genomic offset forecasts from landscape genomic models (and implications for restoration and assisted migration)	FRONTIERS IN ECOLOGY AND EVOLUTION	2023	WoS
Evans, A; de Kort, H; Brys, R; Duffy, KJ; Jersáková, J; Kull, T; Selosse, MA; Tsiftsis, S; Minasiewicz, J; Jacquemyn, H	Historical biogeography and local adaptation explain population genetic structure in a widespread terrestrial orchid	ANNALS OF BOTANY	2023	WoS
Lasky, JR; Josephs, EB; Morris, GP	Genotype-environment associations to reveal the molecular basis of environmental adaptation	Not Animalia CELL	2023	WoS
Capblancq, T; Lachmuth, S; Fitzpatrick, MC; Keller, SR	From common gardens to candidate genes: exploring local adaptation to climate in red spruce	NEW PHYTOLOGIST	2023	WoS
Caproni, L; Lakew, BF; Kassaw, SA; Miculan, M; Ahmed, JS; Grazioli, S; Kidane, YG; Fadda, C; Pè, ME; Dell'Acqua, M	The genomic and bioclimatic characterization of Ethiopian barley (Hordeum vulgare L.) unveils challenges and opportunities to adapt to a changing climate	GLOBAL CHANGE BIOLOGY	2023	WoS
Eckert, AJ; Neale, DB	Probing the dark matter of environmental associations yields novel insights into the architecture of adaptation	NEW PHYTOLOGIST	2023	WoS
Fasanella, M; Mathiasen, P; Juri, G; Díaz, DG; Hasbún, R; Premoli, AC	Ancient vicariance is reinforced by adaptive divergence in the southern beech: Contributions from geogenomics	JOURNAL OF BIOGEOGRAPHY	2023	WoS
Feng, S; Wan, W; Li, Y; Wang, DL; Ren, GP; Ma, T; Ru, DF	Transcriptome-based analyses of adaptive divergence between two closely related spruce species on the Qinghai-Tibet plateau and adjacent regions	MOLECULAR ECOLOGY	2023	WoS
Hernández, AI; Specht, CD	Putative adaptive loci show parallel clinal variation in a California-endemic wildflower	MOLECULAR ECOLOGY	2023	WoS
Jordan, R; Price, M; Harrison, PA; Prober, SM; Vaillancourt, RE; Steane, D	Landscape genomics reveals signals of climate adaptation and a cryptic lineage in Arthropodium fimbriatum	CONSERVATION GENETICS	2023	WoS
Méndez-Cea, B; García-García, I; Gazol, A; Camarero, JJ; de Andrés, EG; Colangelo, M; Valeriano, C; Gallego, FJ; Linares, JC	Weak genetic differentiation but strong climate-induced selective pressure toward the rear edge of mountain pine in north-eastern Spain	SCIENCE OF THE TOTAL ENVIRONMENT	2023	WoS
Méndez-Cea, B; García-García, I; Linares, JC; Gallego, FJ	Warming appears as the main risk of non-adaptedness for western Mediterranean relict fir forests under expected climate change scenarios	FRONTIERS IN Not Animalia SCIENCE	2023	WoS
Muniz, AC; Buzatti, RSD; de Lemos, JP; Heuertz, M; Nazareno, AG; Lovato, MB	Genomic signatures of ecological divergence between savanna and forest populations of a Neotropical tree	ANNALS OF BOTANY	2023	WoS
Shu, MJ; Moran, EV	Identifying genetic variation associated with environmental gradients and drought-tolerance phenotypes in ponderosa pine	ECOLOGY AND EVOLUTION	2023	WoS
Tóth, EG; Cseke, K; Benke, A; Lados, BB; Tomov, VT; Zhelev, P; Kámpel, JD; Borovics, A; Köbölkuti, ZA	Key triggers of adaptive genetic variability of sessile oak [Q. petraea (Matt.) Liebl.] from the Balkan refugia: outlier detection and association of SNP loci from ddRAD-seq data	HEREDITY	2023	WoS
Wang, H; Coulman, B; Bai, YG; Tar'an, B; Biligetu, B	Genetic diversity and local adaption of alfalfa populations (Medicago sativa L.) under long-term grazing	SCIENTIFIC REPORTS	2023	WoS
Wang, TR; Meng, HH; Wang, N; Zheng, SS; Jiang, Y; Lin, DQ; Song, YG; Kozlowski, G	Adaptive divergence and genetic vulnerability of relict species under climate change: a case study of Pterocarya macroptera	ANNALS OF BOTANY	2023	WoS
Yuan, S; Shi, Y; Zhou, BF; Liang, YY; Chen, XY; An, QQ; Fan, YR; Shen, Z; Ingvarsson, PK; Wang, BS	Genomic vulnerability to climate change in Quercus acutissima, a dominant tree species in East Asian deciduous forests	MOLECULAR ECOLOGY	2023	WoS
Caccavo, JA; Frémont, P; Jaillon, O; Gehlen, M	Climate genomics-Geoscientists, ecologists, and geneticists must reinforce their collaborations to confront climate change	GLOBAL CHANGE BIOLOGY	2023	WoS
Schaal, SM; Smith, SJ	Comparative study highlights how gene flow shapes adaptive genomic architecture	MOLECULAR ECOLOGY	2023	WoS
Akopyan, Maria;	The Genomic Basis and Architecture Underlying Local Adaptation and Divergence with Gene Flow		2023	Google Scholar
Andrews, Kimberly R; Seaborn, Travis; Egan, Joshua P; Fagnan, Matthew W; New, Daniel D; Chen, Zhongqi; Hohenlohe, Paul A; Waits, Lisette P; Caudill, Christopher C; Narum, Shawn R;	Whole genome resequencing identifies local adaptation associated with environmental variation for redband trout	Molecular Ecology	2023	Google Scholar
Barr, Kelly; Bossu, Christen M; Bay, Rachael A; Anderson, Eric C; Belthoff, Jim; Trulio, Lynne A; Chromczak, Debra; Wisinski, Colleen L; Smith, Thomas B; Ruegg, Kristen C;	Genetic and environmental drivers of migratory behavior in western burrowing owls and implications for conservation and management	Evolutionary Applications	2023	Google Scholar
Barratt, Christopher; Preißler, Kathleen; Jennert, Pauline; Eckhardt, Falk; Nadjafzadeh, Mirjam; Steinfartz, Sebastian;	Increasing the evolutionary potential of threatened species-genetic and genomic insights from the common midwife toad (Alytes obstetricans) at its range limits	Authorea Preprints	2023	Google Scholar
Bay, Line K; Ortiz, Juan C; Humanes, Adriana; Riginos, Cynthia; Baums, Iliana B; Aranda, Manuel; Peixoto, Raquel; Niehaus, Amanda C; Le Port, Agnes; van Oppen, Madeleine;	CORDAP R&D technology roadmap for understanding the natural adaptation and assisted evolution of corals to climate change		2023	Google Scholar
Benestan, Laura; Loiseau, Nicolas; Guérin, Pierre‐edouard; Pérez‐Ruzafa, Angel; Forcada, Aitor; Arcas, Esther; Lenfant, Philippe; Mallol, Sandra; Goñi, Raquel; Velez, Laure;	Contrasting influence of seascape, space and marine reserves on genomic variation in multiple species	Ecography	2023	Google Scholar
Bhardwaj, Shivam; Singh, Sanjeev; Ganguly, Indrajit; Bhatia, Avnish Kumar; Dixit, SP;	Deciphering local adaptation of native Indian cattle (Bos indicus) breeds using landscape genomics and in-silico prediction of deleterious SNP effects on protein structure and function	3 Biotech	2023	Google Scholar
Brauer, Chris J; Sandoval-Castillo, Jonathan; Gates, Katie; Hammer, Michael P; Unmack, Peter J; Bernatchez, Louis; Beheregaray, Luciano B;	Natural hybridization reduces vulnerability to climate change	Nature Climate Change	2023	Google Scholar
Celemin Amaro, Enrique; Autenrieth, Marijke; Roos, Anna; Pawliczka Vel Pawlik, Iwona; Quintela, Maria; Lindstrøm, Ulf; Benke, Harald; Siebert, Ursula; Lockyer, Christina; Berggren, Per;	Genotype likelihood (beagle file) and genotype (vcf) files of North Atlantic and Black Sea Harbour porpoises (Phocoena phocoena)		2023	Google Scholar
Celemín, Enrique; Autenrieth, Marijke; Roos, Anna; Pawliczka, Iwona; Quintela, María; Lindstrøm, Ulf; Benke, Harald; Siebert, Ursula; Lockyer, Christina; Berggren, Per;	Evolutionary history and seascape genomics of Harbour porpoises (Phocoena phocoena) across environmental gradients in the North Atlantic and adjacent waters	Molecular ecology resources	2023	Google Scholar
Cook, Hannah L; Miller, Sara E; Giri, Gilbert; Loope, Kevin J; Sheehan, Michael J; Uy, Floria MK;	Adaptive genomic variation is linked to a climatic gradient in a social wasp	bioRxiv	2023	Google Scholar
Corval, Hugo; Cumer, Tristan; Topaloudis, Alexandros; Roulin, Alexandre; Goudet, Jérôme;	Where and when local adaptation happens: lessons from the European barn owl (Tyto alba)	bioRxiv	2023	Google Scholar
de Carvalho, Clarissa F; Slate, Jon; Villoutreix, Romain; Soria‐Carrasco, Víctor; Riesch, Rüdiger; Feder, Jeffrey L; Gompert, Zachariah; Nosil, Patrik;	DNA methylation differences between stick insect ecotypes	Molecular Ecology	2023	Google Scholar
Diehl, Nora; Steiner, Niko; Bischof, Kai; Karsten, Ulf; Heesch, Svenja;	Exploring intraspecific variability–biochemical and morphological traits of the sugar kelp Saccharina latissima along latitudinal and salinity gradients in Europe	Frontiers in Marine Science	2023	Google Scholar
Ellis, Charlie D; MacLeod, Kirsty L; Jenkins, Tom L; Rato, Lénia D; Jézéquel, Youenn; Pavičić, Mišo; Díaz, David; Stevens, Jamie R;	Shared and distinct patterns of genetic structure in two sympatric large decapods	Journal of biogeography	2023	Google Scholar
Farleigh, Keaka; Jezkova, Tereza;	Genetic signals of local adaptation in a desert rodent that occupies diverse climates and plant communities	Landscape Ecology	2023	Google Scholar
Feng, Siyuan; DeGrey, Samuel P; Guédot, Christelle; Schoville, Sean D; Pool, John E;	Genomic Diversity Illuminates the Environmental Adaptation of Drosophila suzukii	bioRxiv	2023	Google Scholar
Gallego‐García, Natalia; Vargas‐Ramírez, Mario; Shaffer, H Bradley;	The importance of cryptic diversity in the conservation of wide‐ranging species: The red‐footed tortoise Chelonoidis carbonarius in Colombia	Molecular Ecology	2023	Google Scholar
Gallegos, Cristóbal; Hodgins, Kathryn A; Monro, Keyne;	Climate adaptation and vulnerability of foundation species in a global change hotspot	Molecular Ecology	2023	Google Scholar
Gates, Katie; Sandoval-Castillo, Jonathan; Brauer, Chris J; Unmack, Peter J; Laporte, Martin; Bernatchez, Louis; Beheregaray, Luciano B;	Environmental selection, rather than neutral processes, best explain regional patterns of diversity in a tropical rainforest fish	Heredity	2023	Google Scholar
Giakoumis, Melina; Pinilla‐Buitrago, Gonzalo E; Musher, Lukas J; Wares, John P; Baird, Stuart JE; Hickerson, Michael J;	Evidence of introgression, ecological divergence and adaptation in Asterias sea stars	Molecular Ecology	2023	Google Scholar
Godfrey, Nazila;	Adaptation Signals Across the Genome of the Desert Horned Lizard, Phrynosoma Platyrhinos		2023	Google Scholar
Keller, Abigail G; Dahlhoff, Elizabeth P; Bracewell, Ryan; Chatla, Kamalakar; Bachtrog, Doris; Rank, Nathan E; Williams, Caroline M;	Multi-locus genomic signatures of local adaptation to snow across the landscape in California populations of a willow leaf beetle	Proceedings of the Royal Society B	2023	Google Scholar
Knipler, Monica L; Gracanin, Ana; Mikac, Katarina M;	Conservation genomics of an endangered arboreal mammal following the 2019–2020 Australian megafire	Scientific Reports	2023	Google Scholar
Kramer, Isabelle Marie; Pfenninger, Markus; Feldmeyer, Barbara; Dhimal, Meghnath; Gautam, Ishan; Shreshta, Pramod; Baral, Sunita; Phuyal, Parbati; Hartke, Juliane; Magdeburg, Axel;	Genomic profiling of climate adaptation in Aedes aegypti along an altitudinal gradient in Nepal indicates nongradual expansion of the disease vector	Molecular ecology	2023	Google Scholar
Kuang, Weimin; Zinner, Dietmar; Li, Yuan; Yao, Xueqin; Roos, Christian; Yu, Li;	Recent advances in genetics and genomics of snub-nosed monkeys (Rhinopithecus) and their implications for phylogeny, conservation, and adaptation	Genes	2023	Google Scholar
Lau, Sally CY; Strugnell, Jan M; Sands, Chester J; Silva, Catarina NS; Wilson, Nerida G;	Genomic insights of evolutionary divergence and life history innovations in Antarctic brittle stars	Molecular Ecology	2023	Google Scholar
Lavretsky, Philip; Mohl, Jonathon E; Söderquist, Pär; Kraus, Robert HS; Schummer, Michael L; Brown, Joshua I;	The meaning of wild: Genetic and adaptive consequences from large-scale releases of domestic mallards	Communications biology	2023	Google Scholar
Leiva, Carlos; Pérez-Portela, Rocío; Lemer, Sarah;	Genomic signatures suggesting adaptation to ocean acidification in a coral holobiont from volcanic CO2 seeps	Communications Biology	2023	Google Scholar
Lin, Xiao‐Nie; Hu, Li‐Sha; Chen, Zhao‐Hui; Dong, Yun‐Wei;	Thermal heterogeneity is an important factor for maintaining the genetic differentiation pattern of the pelagic barnacle Lepas anatifera in the northwest Pacific	Ecology and Evolution	2023	Google Scholar
Maduna, Simo Njabulo; Jónsdóttir, Ólöf Dóra Bartels; Imsland, Albert Kjartan Dagbjartarson; Gíslason, Davíð; Reynolds, Patrick; Kapari, Lauri; Hangstad, Thor Arne; Meier, Kristian; Hagen, Snorre B;	Genomic Signatures of Local Adaptation under High Gene Flow in Lumpfish—Implications for Broodstock Provenance Sourcing and Larval Production	Genes	2023	Google Scholar
Mascarenhas, Rilquer; Meirelles, Pedro Milet; Batalha-Filho, Henrique;	Urbanization drives adaptive evolution in a Neotropical bird	Current Zoology	2023	Google Scholar
Mendoza‐Portillo, Verónica; García‐De León, Francisco J; von Der Heyden, Sophie;	Responses of population structure and genomic diversity to climate change and fishing pressure in a pelagic fish	Global Change Biology	2023	Google Scholar
Miettinen, Antti; Dannewitz, Johan; Palm, Stefan; Ahi, Ehsan Pashay; Romakkaniemi, Atso; Vähä, Ville; Östergren, Johan; Primmer, Craig R; Pritchard, Victoria L;	Loci associated with maturation, migration and appetite control are linked with signals of fine-scale local selection in a large Atlantic salmon population	BioRxiv	2023	Google Scholar
Miranda, Rogério Benevides; Brandão, Reuber Albuquerque; O’Connell, Kyle; Colli, Guarino Rinaldi; Tonini, João FR; Pyron, R Alexander;	Multilocus environmental adaptation and population structure in the Cerrado gecko Gymnodactylus amarali (Sauria, Phyllodactylidae) from Serra da Mesa Hydroelectric Plant, Central Brazil	Frontiers in Ecology and Evolution	2023	Google Scholar
Moreira, Lucas R; Smith, Brian Tilston;	Convergent genomic signatures of local adaptation across a continental-scale environmental gradient	Science advances	2023	Google Scholar
Mykhailenko, Anastasiia; Zieliński, Piotr; Bednarz, Aleksandra; Schlyter, Fredrik; Andersson, Martin N; Antunes, Bernardo; Borowski, Zbigniew; Krokene, Paal; Melin, Markus; Morales-García, Julia;	Complex genomic landscape of inversion polymorphism in Europe’s most destructive forest pest	bioRxiv	2023	Google Scholar
Ortiz, Viviana; Chang, Hao-Xun; Sang, Hyunkyu; Jacobs, Janette; Malvick, Dean K; Baird, Richard; Mathew, Febina M; Estévez de Jensen, Consuelo; Wise, Kiersten A; Mosquera, Gloria M;	Population genomic analysis reveals geographic structure and climatic diversification for Macrophomina phaseolina isolated from soybean and dry bean across the United States, Puerto Rico, and Colombia	Frontiers in Genetics	2023	Google Scholar
Peng, Yan; Jin, Minghui; Li, Zhimin; Li, Hongran; Zhang, Lei; Yu, Songmiao; Zhang, Zhuting; Fan, Ruyi; Liu, Jimin; Xu, Qi;	Population genomics provide insights into the evolution and adaptation of the Asia corn borer	Molecular Biology and Evolution	2023	Google Scholar
Perez, DJP;	Geographic and seasonal variation of theforgene reveal signatures of local adaptation inDrosophila melanogaster		2023	Google Scholar
Pinseel, Eveline; Ruck, Elizabeth C; Nakov, Teofil; Jonsson, Per R; Kourtchenko, Olga; Kremp, Anke; Pinder, Matthew IM; Roberts, Wade R; Sjöqvist, Conny; Töpel, Mats;	Local adaptation of a marine diatom is governed by genome-wide changes in diverse metabolic processes	bioRxiv	2023	Google Scholar
Pratt, Eleanor AL; Beheregaray, Luciano B; Fruet, Pedro; Tezanos-Pinto, Gabriela; Bilgmann, Kerstin; Zanardo, Nikki; Diaz-Aguirre, Fernando; Secchi, Eduardo R; Freitas, Thales RO; Möller, Luciana M;	Genomic divergence and the evolution of ecotypes in bottlenose dolphins (genus Tursiops)	Genome Biology and Evolution	2023	Google Scholar
Pustka, Lucas;	Relative Contributions of Ecological and Spatial Factors to Genetic Variation Among Hyporheic Populations of Lirceolus spp. Across Central and Southwest Texas		2023	Google Scholar
Ravikanthachari, Nitin;	Genetic Mechanisms Underlying Maladaptation in Specialized Species Interactions		2023	Google Scholar
Ravikanthachari, Nitin; Steward, Rachel; Boggs, Carol;	Local adaptation of a native herbivore to a lethal invasive plant.	Authorea Preprints	2023	Google Scholar
Recuerda, María; Palacios, Mercè; Frías, Oscar; Hobson, Keith; Nabholz, Benoit; Blanco, Guillermo; Milá, Borja;	Adaptive phenotypic and genomic divergence in the common chaffinch (Fringilla coelebs) following niche expansion within a small oceanic island	Journal of Evolutionary Biology	2023	Google Scholar
Richards, Thomas J; McGuigan, Katrina; Aguirre, J David; Humanes, Adriana; Bozec, Yves‐Marie; Mumby, Peter J; Riginos, Cynthia;	Moving beyond heritability in the search for coral adaptive potential	Global Change Biology	2023	Google Scholar
Rougemont, Quentin; Xuereb, Amanda; Dallaire, Xavier; Moore, Jean‐Sébastien; Normandeau, Eric; Perreault‐Payette, Alysse; Bougas, Bérénice; Rondeau, Eric B; Withler, Ruth E; Van Doornik, Donald M;	Long‐distance migration is a major factor driving local adaptation at continental scale in Coho salmon	Molecular Ecology	2023	Google Scholar
Samake, Jeanne N; Lavretsky, Philip; Gunarathna, Isuru; Follis, Madison; Brown, Joshua I; Ali, Said; Yared, Solomon; Carter, Tamar E;	Population genomic analyses reveal population structure and major hubs of invasive Anopheles stephensi in the Horn of Africa	Molecular ecology	2023	Google Scholar
Schmidt, Danielle Aimery;	The genomic basis of adaptation and vulnerability to climate change in the American pika (Ochotona princeps)		2023	Google Scholar
Shi, Yue; Bouska, Kristen L; McKinney, Garrett J; Dokai, William; Bartels, Andrew; McPhee, Megan V; Larson, Wesley A;	Gene flow influences the genomic architecture of local adaptation in six riverine fish species	Molecular Ecology	2023	Google Scholar
Sjodin, Bryson;	Unravelling climate and high elevation adaptation in the American pika (Ochotona princeps) through a comparative genomics framework		2023	Google Scholar
Soudi, Shaghayegh; Crepeau, Marc; Collier, Travis C; Lee, Yoosook; Cornel, Anthony J; Lanzaro, Gregory C;	Genomic signatures of local adaptation in recent invasive Aedes aegypti populations in California	BMC genomics	2023	Google Scholar
Sylvestre, Florent; Mérot, Claire; Normandeau, Eric; Bernatchez, Louis;	Searching for intralocus sexual conflicts in the three-spined stickleback (Gasterosteus aculeatus) genome	Evolution	2023	Google Scholar
Trumbo, DR; Hardy, BM; Crockett, HJ; Muths, Erin; Forester, Brenna R; Cheek, RG; Zimmerman, Shawna J; Corey‐Rivas, Sarah; Bailey, Larissa L; Funk, W Chris;	Conservation genomics of an endangered montane amphibian reveals low population structure, low genomic diversity and selection pressure from disease	Molecular Ecology	2023	Google Scholar
Tsartsianidou, Valentina;	Genome analysis of Greek sheep breeds and association with resilience and adaptation to environmental conditions		2023	Google Scholar
Turbek, Sheela P; Bossu, Christen; Rayne, Christine; Gruppi, Cristian; Kus, Barbara E; Whitfield, Mary; Smith, Thomas B; Paxton, Eben H; Bay, Rachael A; Ruegg, Kristen C;	Historical DNA reveals climate adaptation in an endangered songbird	Nature Climate Change	2023	Google Scholar
Valette, Théo; Leitwein, Maëva; Lascaux, Jean‐Marc; Desmarais, Erick; Berrebi, Patrick; Guinand, Bruno;	Redundancy analysis, genome‐wide association studies and the pigmentation of brown trout (Salmo trutta L.)	Journal of Fish Biology	2023	Google Scholar
Vera, Manuel; Wilmes, Sophie B; Maroso, Francesco; Hermida, Miguel; Blanco, Andrés; Casanova, Adrián; Iglesias, David; Cao, Asunción; Culloty, Sarah C; Mahony, Kate;	Heterogeneous microgeographic genetic structure of the common cockle (Cerastoderma edule) in the Northeast Atlantic Ocean: biogeographic barriers and environmental factors	Heredity	2023	Google Scholar
Voolstra, Christian R; Hume, Benjamin CC; Armstrong, Eric J; Mitushasi, Guinther; Porro, Barbara; Oury, Nicolas; Agostini, Sylvain; Boissin, Emilie; Poulain, Julie; Carradec, Quentin;	Disparate genetic divergence patterns in three corals across a pan-Pacific environmental gradient highlight species-specific adaptation	npj Biodiversity	2023	Google Scholar
Weng, Yi-Ming; Kavanaugh, David H; Ralph, Peter L; Patterson, Gilia; Schoville, Sean D;	Evidence for admixture and rapid evolution during glacial climate change in an alpine specialist	bioRxiv	2023	Google Scholar
Winchell, Kristin M; Campbell-Staton, Shane C; Losos, Jonathan B; Revell, Liam J; Verrelli, Brian C; Geneva, Anthony J;	Genome-wide parallelism underlies contemporary adaptation in urban lizards	Proceedings of the National Academy of Sciences	2023	Google Scholar
Wu, Ruifeng; Qi, Jiwei; Li, Wenbo; Wang, Ling; Shen, Ying; Liu, Jiawen; Teng, Yang; Roos, Christian; Li, Ming;	Landscape genomics analysis provides insights into future climate change-driven risk in rhesus macaque	Science of the Total Environment	2023	Google Scholar
Yusuf, Leeban H; Pascoal, Sonia; Moran, Peter A; Bailey, Nathan W;	Testing the genomic link between intraspecific mating traits and interspecific mating barriers	bioRxiv	2023	Google Scholar
Τσαρτσιανίδου, Βαλεντίνα Π;	Genome analysis of Greek sheep breeds and association with resilience and adaptation to environmental conditions		2023	Google Scholar
Andrews, KR; Seaborn, T; Egan, JP; Fagnan, MW; New, DD; Chen, ZQ; Hohenlohe, PA; Waits, LP; Caudill, CC; Narum, SR	Whole genome resequencing identifies local adaptation associated with environmental variation for redband trout	MOLECULAR ECOLOGY	2023	WoS
Barr, K; Bossu, CM; Bay, RA; Anderson, EC; Belthoff, J; Trulio, LA; Chromczak, D; Wisinski, CL; Smith, TB; Ruegg, KC	Genetic and environmental drivers of migratory behavior in western burrowing owls and implications for conservation and management	EVOLUTIONARY APPLICATIONS	2023	WoS
Bhardwaj, S; Singh, S; Ganguly, I; Bhatia, AK; Dixit, SP	Deciphering local adaptation of native Indian cattle (Bos indicus) breeds using landscape genomics and in-silico prediction of deleterious SNP effects on protein structure and function	3 BIOTECH	2023	WoS
Celemín, E; Autenrieth, M; Roos, A; Pawliczka, I; Quintela, M; Lindstrom, U; Benke, H; Siebert, U; Lockyer, C; Berggren, P; Özturk, AA; Özturk, B; Lesage, V; Tiedemann, R	Evolutionary history and seascape genomics of Harbour porpoises (Phocoena phocoena) across environmental gradients in the North Atlantic and adjacent waters	MOLECULAR ECOLOGY RESOURCES	2023	WoS
Farleigh, K; Jezkova, T	Genetic signals of local adaptation in a desert rodent that occupies diverse climates and Not Animalia communities	LANDSCAPE ECOLOGY	2023	WoS
Gallego-García, N; Vargas-Ramírez, M; Shaffer, HB	The importance of cryptic diversity in the conservation of wide-ranging species: The red-footed tortoise Chelonoidis carbonarius in Colombia	MOLECULAR ECOLOGY	2023	WoS
Gallegos, C; Hodgins, KA; Monro, K	Climate adaptation and vulnerability of foundation species in a global change hotspot	MOLECULAR ECOLOGY	2023	WoS
Keller, AG; Dahlhoff, EP; Bracewell, R; Chatla, K; Bachtrog, D; Rank, NE; Williams, CM	Multi-locus genomic signatures of local adaptation to snow across the landscape in California populations of a willow leaf beetle	PROCEEDINGS OF THE ROYAL SOCIETY B-BIOLOGICAL SCIENCES	2023	WoS
Knipler, ML; Gracanin, A; Mikac, KM	Conservation genomics of an endangered arboreal mammal following the 2019-2020 Australian megafire	SCIENTIFIC REPORTS	2023	WoS
Kramer, IM; Pfenninger, M; Feldmeyer, B; Dhimal, M; Gautam, I; Shreshta, P; Baral, S; Phuyal, P; Hartke, J; Magdeburg, A; Groneberg, DA; Ahrens, B; Müller, R; Waldvogel, AM	Genomic profiling of climate adaptation in Aedes aegypti along an altitudinal gradient in Nepal indicates nongradual expansion of the disease vector	MOLECULAR ECOLOGY	2023	WoS
Maduna, SN; Jónsdóttir, ODB; Imsland, AKD; Gíslason, D; Reynolds, P; Kapari, L; Hangstad, TA; Meier, K; Hagen, SB	Genomic Signatures of Local Adaptation under High Gene Flow in Lumpfish-Implications for Broodstock Provenance Sourcing and Larval Production	GENES	2023	WoS
Mendoza-Portillo, V; García-De León, FJ; von der Heyden, S	Responses of population structure and genomic diversity to climate change and fishing pressure in a pelagic fish	GLOBAL CHANGE BIOLOGY	2023	WoS
Miranda, RB; Brandao, RA; O'Connell, K; Colli, GR; Tonini, JFR; Pyron, RA	Multilocus environmental adaptation and population structure in the Cerrado gecko Gymnodactylus amarali (Sauria, Phyllodactylidae) from Serra da Mesa Hydroelectric Not Animalia, Central Brazil	FRONTIERS IN ECOLOGY AND EVOLUTION	2023	WoS
Ortiz, V; Chang, HX; Sang, H; Jacobs, J; Malvick, DK; Baird, R; Mathew, FM; de Jensen, CE; Wise, KA; Mosquera, GM; Chilvers, MI	Population genomic analysis reveals geographic structure and climatic diversification for Macrophomina phaseolina isolated from soybean and dry bean across the United States, Puerto Rico, and Colombia	FRONTIERS IN GENETICS	2023	WoS
Peng, Y; Jin, MH; Li, ZM; Li, HR; Zhang, L; Yu, SM; Zhang, ZT; Fan, RY; Liu, JM; Xu, Q; Wilson, K; Xiao, YT	Population Genomics Provide Insights into the Evolution and Adaptation of the Asia Corn Borer	MOLECULAR BIOLOGY AND EVOLUTION	2023	WoS
Recuerda, M; Palacios, M; Frías, O; Hobson, K; Nabholz, B; Blanco, G; Milá, B	Adaptive phenotypic and genomic divergence in the common chaffinch (Fringilla coelebs) following niche expansion within a small oceanic island	JOURNAL OF EVOLUTIONARY BIOLOGY	2023	WoS
Shi, Y; Bouska, KL; McKinney, GJ; Dokai, W; Bartels, A; McPhee, MV; Larson, WA	Gene flow influences the genomic architecture of local adaptation in six riverine fish species	MOLECULAR ECOLOGY	2023	WoS
Wu, RF; Qi, JW; Li, WB; Wang, L; Shen, Y; Liu, JW; Teng, Y; Roos, C; Li, M	Landscape genomics analysis provides insights into future climate change-driven risk in rhesus macaque	SCIENCE OF THE TOTAL ENVIRONMENT	2023	WoS
Chattopadhyay, Abhijnan;	Decode Phenome-Genome Interactions: A Data Science Approach		2022	Google Scholar
Layton, Kara KS; Bradbury, Ian R;	Harnessing the power of multi‐omics data for predicting climate change response	Journal of Animal Ecology	2022	Google Scholar
McGaughran, Angela; Liggins, Libby; Marske, Katharine A; Dawson, Michael N; Schiebelhut, Lauren M; Lavery, Shane D; Knowles, L Lacey; Moritz, Craig; Riginos, Cynthia;	Comparative phylogeography in the genomic age: Opportunities and challenges	Journal of Biogeography	2022	Google Scholar
Van Rossum, Fabienne; Hardy, Olivier J;	Guidelines for genetic monitoring of translocated Not Animalia populations	Conservation Biology	2022	Google Scholar
Schluter, Dolph; Rieseberg, Loren H;	Three problems in the genetics of speciation by selection	Proceedings of the National Academy of Sciences	2022	Google Scholar
Winchell, Kristin M; Aviles‐Rodriguez, Kevin J; Carlen, Elizabeth J; Miles, Lindsay S; Charmantier, Anne; De León, Luis F; Gotanda, Kiyoko M; Rivkin, L Ruth; Szulkin, Marta; Verrelli, Brian C;	Moving past the challenges and misconceptions in urban adaptation research	Ecology and Evolution	2022	Google Scholar
کریمی‌زاده; رحمت‌الله; پزشکپور; پیام; میرزایی; برزعلی; محمد; کشاورزی; کاوس; شریفی;	ارزیابی پایداری عملکرد دانه ژنوتیپ‌های نخود با روش‌ GGE بای‌پلات	Isfahan University of Technology-مجله تولید و فرآوری محصولات زراعی و باغی	2022	Google Scholar
Schmidt, Danielle; Waterhouse, Matthew; Sjodin, Bryson; Russello, Michael;	Data from: Genome-wide analysis reveals associations between climate and regional patterns of adaptive divergence and dispersal in American pikas		2022	Google Scholar
Wilkins, Rachel Lynn;	Commonness and Rarity: Explaining Patterns of Abundance and Occurrence in Diaptomid Copepods, and Their Role in Lake Food Webs		2022	Google Scholar
Benke, Attila; Köbölkuti, Zoltán Attila; Cseke, Klára; Borovics, Attila; Tóth, Endre György;	Szárazságtűrésben szerepet játszó SNP-k azonosítása kocsánytalan tölgy populációkban: alapkutatási eredmények a fenntartható tölgygazdálkodásért	ERDÉSZETTUDOMÁNYI KÖZLEMÉNYEK	2022	Google Scholar
Borrell Pichs, Yaisel Juan; Machado Schiaffino, Gonzalo; Pérez Méndez, María Trinidad;	XXIII Seminario de Genética de Poblaciones y Evolución. Libro de resúmenes		2022	Google Scholar
Carballo, C; Saadoun, AV; Terevinto, A; del Puerto, M; Cabrera, MC;	Parámetros de calidad en L. thoracis y P. major de cerdos de Pampa Rocha criados en interior o exterior	Archivos de zootecnia	2022	Google Scholar
Knipler, Monica Leigh;	The conservation genomics of three Australian mammal species: Petaurus breviceps, Petaurus norfolcensis and Dasyurus maculatus		2022	Google Scholar
Gheyas, Almas A;	Adriana Vallejo-Trujillo1*, Adebabay Kebede2, 3, Maria Lozano-Jaramillo4, Tadelle Dessie2, Jacqueline Smith5, Olivier Hanotte1, 2* and Almas A. Gheyas5		2022	Google Scholar
Lasky, Jesse R; Gamba, Diana; Keitt, Timothy H;	Wavelet characterization of spatial pattern in allele frequency	bioRxiv	2022	Google Scholar
Sankovitz, Madison;	An Interdisciplinary Approach to Understanding Environmental Dynamics of Soil Ecosystem Engineering Ants		2022	Google Scholar
Selmoni, Oliver; Lecellier, Gaël; Berteaux-Lecellier, Véronique; Joost, Stéphane;	RECIFS: a centralized geo-environmental database for coral reef research and conservation	bioRxiv	2022	Google Scholar
Caraballo, C; Saadoun, Ali; Terevinto, Alejandra; del Puerto, Marta; Cabrera, MC;	Quality parameters in L. thoracis, and P. major from Pampa Rocha pig reared in indoor or outdoor	Archivos de zootecnia	2022	Google Scholar
Bernier, Louis;	Dutch elm disease	Forest Microbiology	2022	Google Scholar
Dumartinet, Thomas; Ravel, Sébastien; Roussel, Véronique; Perez‐Vicente, Luis; Aguayo, Jaime; Abadie, Catherine; Carlier, Jean;	Complex adaptive architecture underlies adaptation to quantitative host resistance in a fungal Not Animalia Not Animalia	Molecular Ecology	2022	Google Scholar
Londoño, Viviana Ortiz;	Evolutionary Genomic Analysis of the Charcoal Rot Fungus Macrophomina Phaseolina for Improved Disease Management Under Climate Change		2022	Google Scholar
Hodel, Richard GJ; Massatti, Rob; Knowles, L Lacey;	Hybrid enrichment of adaptive variation revealed by genotype–environment associations in montane sedges	Molecular Ecology	2022	Google Scholar
Wang, Hu;	Genetic variation and genome-environment association of alfalfa (Medicago sativa L.) populations under long-term grazing		2022	Google Scholar
Feng, Tao; Wu, Pan; Gao, Huani; Kosma, Dylan K; Jenks, Matthew A; Lü, Shiyou;	Natural variation in root suberization is associated with local environment in Arabidopsis thaliana	New Phytologist	2022	Google Scholar
Yang, Heng; Li, Jialiang; Milne, Richard Ian; Tao, Wenjing; Wang, Yi; Miao, Jibin; Wang, Wentao; Ju, Tsam; Tso, Sonam; Luo, Jian;	Genomic insights into the genotype–environment mismatch and conservation units of a Qinghai–Tibet Plateau endemic cypress under climate change	Evolutionary Applications	2022	Google Scholar
Friis, Guillermo; Smith, Edward G; Lovelock, Catherine E; Ortega, Alejandra; Marshell, Alyssa; Duarte, Carlos M; Burt, John A;	Rapid lineage diversification of gray mangroves (Avicennia marina) driven by isolation in cryptic glacial refugia and extreme environmental conditions in the Arabian Peninsula		2022	Google Scholar
Liu, Keke; Qi, Min; Du, Fang K;	Population and Landscape Genetics Provide Insights into Species Conservation of Two Evergreen Oaks in Qinghai–Tibet Plateau and Adjacent Regions	Frontiers in Not Animalia Science	2022	Google Scholar
Zhang, Jin; Zhang, Shangzhe; Zheng, Zeyu; Lu, Zhiqiang; Yang, Yongzhi;	Genomic divergence between two sister Ostrya species through linked selection and recombination	Ecology and Evolution	2022	Google Scholar
Stunz, Elizabeth; Fetcher, Ned; Lavretsky, Philip; Mohl, Jonathon E; Tang, Jianwu; Moody, Michael L;	Landscape Genomics Provides Evidence of Ecotypic Adaptation and a Barrier to Gene Flow at Treeline for the Arctic Foundation Species Eriophorum vaginatum	Frontiers in Not Animalia Science	2022	Google Scholar
Niu, Yuxuan;	The relative contribution of CNVs and SNPs to local adaptation in Norway spruce (Picea abies)		2022	Google Scholar
Wang, Jiao; Hu, Zhenbin; Liao, Xiliang; Wang, Zhiyu; Li, Wei; Zhang, Peipei; Cheng, Hao; Wang, Qing; Bhat, Javaid Akhter; Wang, Hui;	Whole‐genome resequencing reveals signature of local adaptation and divergence in wild soybean	Evolutionary Applications	2022	Google Scholar
Láruson, Áki Jarl; Fitzpatrick, Matthew C; Keller, Stephen R; Haller, Benjamin C; Lotterhos, Katie E;	Seeing the forest for the trees: Assessing genetic offset predictions from gradient forest	Evolutionary Applications	2022	Google Scholar
Shen, Yufang; Xia, Hui; Tu, Zhonghua; Zong, Yaxian; Yang, Lichun; Li, Huogen;	Genetic divergence and local adaptation of Liriodendron driven by heterogeneous environments	Molecular Ecology	2022	Google Scholar
de Aquino, Sinara Oliveira; Kiwuka, Catherine; Tournebize, Rémi; Gain, Clément; Marraccini, Pierre; Mariac, Cédric; Bethune, Kévin; Couderc, Marie; Cubry, Philippe; Andrade, Alan C;	Adaptive potential of Coffea canephora from Uganda in response to climate change	Molecular Ecology	2022	Google Scholar
Zhao, Bo; Zhang, Hui; Chen, Tianxiao; Ding, Ling; Zhang, Liying; Ding, Xiali; Zhang, Jun; Qian, Qian; Xiang, Yong;	Sdr4 dominates pre‐harvest sprouting and facilitates adaptation to local climatic condition in Asian cultivated rice	Journal of Integrative Not Animalia Biology	2022	Google Scholar
Neophytou, Charalambos; Heer, Katrin; Milesi, Pascal; Peter, Martina; Pyhäjärvi, Tanja; Westergren, Marjana; Rellstab, Christian; Gugerli, Felix;	Genomics and adaptation in forest ecosystems	Tree genetics & genomes	2022	Google Scholar
Shuyskaya, Elena; Toderich, Kristina; Kolesnikov, Alexander; Prokofieva, Maria; Lebedeva, Marina;	Effects of vertically heterogeneous soil salinity on genetic polymorphism and productivity of the widespread halophyte Bassia prostrata	Life	2022	Google Scholar
Haupt, Max; Schmid, Karl;	Using landscape genomics to infer genomic regions involved in environmental adaptation of soybean genebank accessions	bioRxiv	2022	Google Scholar
Bellis, Emily S; Lucardi, Rima D; Saltonstall, Kristin; Marsico, Travis D;	Predicting invasion risk of grasses in novel environments requires improved genomic understanding of adaptive potential	American Journal of Botany	2022	Google Scholar
Li, Lili; Milesi, Pascal; Tiret, Mathieu; Chen, Jun; Sendrowski, Janek; Baison, John; Chen, Zhi‐qiang; Zhou, Linghua; Karlsson, Bo; Berlin, Mats;	Teasing apart the joint effect of demography and natural selection in the birth of a contact zone	New Phytologist	2022	Google Scholar
Stunz, Elizabeth Anne;	Landscape Genomics of the Tussock Cottongrass (Eriophorum vaginatum) and the Dwarf Birch (Betula nana) in North Central Alaska		2022	Google Scholar
Yu, Yue; Aitken, Sally N; Rieseberg, Loren H; Wang, Tongli;	Using landscape genomics to delineate seed and breeding zones for lodgepole pine	New Phytologist	2022	Google Scholar
Sang, Yupeng; Long, Zhiqin; Dan, Xuming; Feng, Jiajun; Shi, Tingting; Jia, Changfu; Zhang, Xinxin; Lai, Qiang; Yang, Guanglei; Zhang, Hongying;	Genomic insights into local adaptation and future climate-induced vulnerability of a keystone forest tree in East Asia	Nature Communications	2022	Google Scholar
Bragg, Jason G; van der Merwe, Marlien; Yap, Jia‐Yee Samantha; Borevitz, Justin; Rossetto, Maurizio;	Not Animalia collections for conservation and restoration: can they be adapted and adaptable?	Molecular Ecology Resources	2022	Google Scholar
Weiss, Matthew; Sekhwal, Manoj K; Neale, David B; De La Torre, Amanda R;	Genomics of climate adaptation in Pinus lambertiana	The Pine Genomes	2022	Google Scholar
de Deus Vidal Junior, João; Mori, Gustavo Maruyama; Cruz, Mariana Vargas; da Silva, Michele Fernandes; de Moura, Yohans Alves; de Souza, Anete Pereira;	Differential Adaptive Potential and Vulnerability to Climate-Driven Habitat Loss in Brazilian Mangroves	Frontiers in Conservation Science	2022	Google Scholar
Todesco, Marco; Bercovich, Natalia; Kim, Amy; Imerovski, Ivana; Owens, Gregory L; Ruiz, Óscar Dorado; Holalu, Srinidhi V; Madilao, Lufiani L; Jahani, Mojtaba; Légaré, Jean-Sébastien;	Genetic basis and dual adaptive role of floral pigmentation in sunflowers	Elife	2022	Google Scholar
de Deus Vidal, João; Mori, Gustavo Maruyama; Cruz, Mariana Vargas; da Silva, Michele Fernandes; de Moura, Yohans Alves; de Souza, Anete Pereira;	Differential adaptive potential and vulnerability to climate-driven habitat loss in Brazilian mangroves	bioRxiv	2022	Google Scholar
Hu, Hongyin; Yang, Yongzhi; Li, Ao; Zheng, Zeyu; Zhang, Jin; Liu, Jianquan;	Genomic divergence of Stellera chamaejasme through local selection across the Qinghai–Tibet plateau and northern China	Molecular ecology	2022	Google Scholar
Sang, Yupeng; Long, Zhiqin; Dan, Xuming; Feng, Jiajun; Shi, Tingting; Jia, Changfu; Zhang, Xinxin; Lai, Qiang; Yang, Guanglei; Zhang, Hongying;	Genomic insights into present local adaptation and future climate change vulnerability of a keystone forest tree species in East Asian	bioRxiv	2022	Google Scholar
Dalton, Timothy J;	Crop Adaptation and Improvement for Drought-Prone Environments		2022	Google Scholar
Butler, Jakob B; Harrison, Peter A; Vaillancourt, René E; Steane, Dorothy A; Tibbits, Josquin FG; Potts, Brad M;	Climate adaptation, drought susceptibility, and genomic-informed predictions of future climate refugia for the Australian forest tree Eucalyptus globulus	Forests	2022	Google Scholar
Zhou, Biao‐Feng; Shi, Yong; Chen, Xue‐Yan; Yuan, Shuai; Liang, Yi‐Ye; Wang, Baosheng;	Linked selection, ancient polymorphism, and ecological adaptation shape the genomic landscape of divergence in Quercus dentata	Journal of Systematics and Evolution	2022	Google Scholar
Can, Muhammed Furkan;	Patterns of Population Structure and Hybridization within and between Populus trichocarpa and Populus balsamifera		2022	Google Scholar
Yim, Christina; Bellis, Emily S; DeLeo, Victoria L; Gamba, Diana; Muscarella, Robert; Lasky, Jesse R;	Climate biogeography of Arabidopsis thaliana: linking distribution models and individual variation	bioRxiv	2022	Google Scholar
رحمتالله کریمیز&; پیام پزشکپور; امیر میرزائی; محمد برزعلی; کاوس کشاورزي; پیمان شریفی;	بايپلات GGE ارزیابی پایداري عملکرد دانه ژنوتیپهاي نخود با روش.	Journal of Crop Production & Processing	2022	Google Scholar
Hussain, T; Akram, Z; Shabbir, G; Manaf, A; Rabbani, G; Iqbal, J; Javed, U; Ahmad, R; Akhtar, J;	Identification of drought-tolerant kabuli chickpea (Cicer arietinum L.) genotypes at the early seedling stage.		2022	Google Scholar
Hernandez, Adriana Ivonne;	Disentangling Phenotypic Patterns from Evolutionary Processes in Highly Diverse California Wildflowers, the Genus Calochortus		2022	Google Scholar
Battlay, Paul; Wilson, Jonathan; Bieker, Vanessa C; Lee, Chris; Prapas, Diana; Petersen, Bent; Craig, Sam; van Boheemen, Lotte; Scalone, Romain; de Silva, Nissanka P;	Large haploblocks underlie rapid adaptation in an invasive weed	BioRxiv	2022	Google Scholar
Sudirga, SK; Wijaya, IMS; Darmadi, AAK;	First testimony of new host Not Animalia of Colletotrichum magnum (sf jenkins & winstead) rossman & wc Allen causing anthracnose in Carica papaya L. fruits in Bali, Indonesia.	SABRAO Journal of Breeding & Genetics	2022	Google Scholar
Shi, Yue; Homola, Jared J; Euclide, Peter T; Isermann, Daniel A; Caroffino, David C; McPhee, Megan V; Larson, Wesley A;	High‐density genomic data reveal fine‐scale population structure and pronounced islands of adaptive divergence in lake whitefish (Coregonus clupeaformis) from Lake Michigan	Evolutionary Applications	2022	Google Scholar
Feng, L; Du, FK	Landscape Genomics in Tree Conservation Under a Changing Environment	FRONTIERS IN Not Animalia SCIENCE	2022	WoS
Ray, D; Berlin, M; Alia, R; Sanchez, L; Hynynen, J; González-Martinez, S; Bastien, C	Transformative changes in tree breeding for resilient forest restoration	FRONTIERS IN FORESTS AND GLOBAL CHANGE	2022	WoS
Butler, JB; Harrison, PA; Vaillancourt, RE; Steane, DA; Tibbits, JFG; Potts, BM	Climate Adaptation, Drought Susceptibility, and Genomic-Informed Predictions of Future Climate Refugia for the Australian Forest Tree Eucalyptus globulus	FORESTS	2022	WoS
Feng, T; Wu, P; Gao, HN; Kosma, DK; Jenks, MA; Lü, SY	Natural variation in root suberization is associated with local environment in Arabidopsis thaliana	NEW PHYTOLOGIST	2022	WoS
Hodel, RGJ; Massatti, R; Knowles, LL	Hybrid enrichment of adaptive variation revealed by genotype-environment associations in montane sedges	MOLECULAR ECOLOGY	2022	WoS
Liu, KK; Qi, M; Du, FK.	Population and Landscape Genetics Provide Insights Into Species Conservation of Two Evergreen Oaks in Qinghai-Tibet Plateau and Adjacent Regions	FRONTIERS IN Not Animalia SCIENCE	2022	WoS
Stunz, E; Fetcher, N; Lavretsky, P; Mohl, JE; Tang, JW; Moody, ML	Landscape Genomics Provides Evidence of Ecotypic Adaptation and a Barrier to Gene Flow at Treeline for the Arctic Foundation Species Eriophorum vaginatum	FRONTIERS IN Not Animalia SCIENCE	2022	WoS
Zhang, J; Zhang, SZ; Zheng, ZY; Lu, ZQ; Yang, YZ	Genomic divergence between two sister Ostrya species through linked selection and recombination	ECOLOGY AND EVOLUTION	2022	WoS
Alvarado, Allison H; Bossu, Christen M; Harrigan, Ryan J; Bay, Rachael A; Nelson, Allison RP; Smith, Thomas B; Ruegg, Kristen C;	Genotype–environment associations across spatial scales reveal the importance of putative adaptive genetic variation in divergence	Evolutionary Applications	2022	Google Scholar
Attard, Catherine RM; Sandoval-Castillo, Jonathan; Brauer, Chris J; Unmack, Peter J; Schmarr, David; Bernatchez, Louis; Beheregaray, Luciano B;	Fish out of water: Genomic insights into persistence of rainbowfish populations in the desert	Evolution	2022	Google Scholar
Barceló, Andrea; Sandoval-Castillo, Jonathan; Brauer, Chris J; Bilgmann, Kerstin; Parra, Guido J; Beheregaray, Luciano B; Möller, Luciana M;	Seascape genomics of common dolphins (Delphinus delphis) reveals adaptive diversity linked to regional and local oceanography	BMC ecology and evolution	2022	Google Scholar
Biddy, Austin R;	Using species distribution models to predict genomic isolation: A case study with a high-altitude, stream-specialist damselfly (Odonata, Calopterygidae: Hetaerina vulnerata Hagen in Selys, 1853) in Arizona, New Mexico, and Utah		2022	Google Scholar
Brookes, Brent; Jeon, Hyung‐Bae; Derry, Alison M; Post, John R; Rogers, Sean M; Humphries, Shelley; Fraser, Dylan J;	Neutral and adaptive drivers of genomic change in introduced brook trout (Salvelinus fontinalis) populations revealed by pooled sequencing	Ecology and Evolution	2022	Google Scholar
Brown, Joshua I; Harrigan, Ryan J; Lavretsky, Philip;	Evolutionary and ecological drivers of local adaptation and speciation in a North American avian species complex	Molecular Ecology	2022	Google Scholar
Brown, Joshua I; Hernández, Flor; Engilis Jr, Andrew; Hernández-Baños, Blanca E; Collins, Dan; Lavretsky, Philip;	Genomic and morphological data shed light on the complexities of shared ancestry between closely related duck species	Scientific reports	2022	Google Scholar
Canales‐Aguirre, Cristian B; Larson, Wesley A; McKinney, Garrett J; Claure, C Eliza; Rocha, J Dellis; Ceballos, Santiago G; Cádiz, María I; Yáñez, José M; Gomez‐Uchida, Daniel;	Neutral and adaptive loci reveal fine‐scale population structure in Eleginops maclovinus from north Patagonia	Ecology and Evolution	2022	Google Scholar
Cheek, Rebecca G; Forester, Brenna R; Salerno, Patricia E; Trumbo, Daryl R; Langin, Kathryn M; Chen, Nancy; Scott Sillett, T; Morrison, Scott A; Ghalambor, Cameron K; Chris Funk, W;	Habitat‐linked genetic variation supports microgeographic adaptive divergence in an Island‐endemic bird species	Molecular Ecology	2022	Google Scholar
Crombie, Timothy A; Battlay, Paul; Tanny, Robyn E; Evans, Kathryn S; Buchanan, Claire M; Cook, Daniel E; Dilks, Clayton M; Stinson, Loraina A; Zdraljevic, Stefan; Zhang, Gaotian;	Local adaptation and spatiotemporal patterns of genetic diversity revealed by repeated sampling of Caenorhabditis elegans across the Hawaiian Islands	Molecular Ecology	2022	Google Scholar
de Villemereuil, Pierre;	Finding the adaptive needles in a population-structured haystack: a case study in a New Zealand mollusc		2022	Google Scholar
Denis, Hugo; Selmoni, Oliver; Gossuin, Hugues; Jauffrais, Thierry; Lecellier, Gaël; Berteaux-Lecellier, Véronique;	Screening for climate adaptative loci using seascape genomics resolves phenotypic variation in heat tolerance of the coral Acropora millepora.	Preprint	2022	Google Scholar
Dorant, Yann; Laporte, Martin; Rougemont, Quentin; Cayuela, Hugo; Rochette, Rémy; Bernatchez, Louis;	Landscape genomics of the American lobster (Homarus americanus)	Molecular Ecology	2022	Google Scholar
Fabbri, Giulia; Iacolina, Laura; Apollonio, Marco; Scandura, Massimo;	The Role of the Environment in Shaping the Genomic Variation in an Insular Wild Boar Population	Diversity	2022	Google Scholar
Ferchaud, Anne-Laure; Normandeau, Eric; Babin, Charles; Præbel, Kim; Hedeholm, Rasmus; Audet, Céline; Morgan, Joanne; Treble, Margaret; Walkusz, Wojciech; Sirois, P;	A cold-water fish striving in a warming ocean: insights from whole-genome sequencing of the Greenland halibut in the Northwest Atlantic	Frontiers in Marine Science	2022	Google Scholar
Finger, Nicholas; Farleigh, Keaka; Bracken, Jason T; Leaché, Adam D; François, Olivier; Yang, Ziheng; Flouri, Tomas; Charran, Tristan; Jezkova, Tereza; Williams, Dean A;	Genome-scale data reveal deep lineage divergence and a complex demographic history in the Texas horned lizard (Phrynosoma cornutum) throughout the southwestern and central United States	Genome biology and evolution	2022	Google Scholar
Forester, Brenna R; Murphy, Melanie; Mellison, Chad; Petersen, Jeffrey; Pilliod, David S; Van Horne, Rachel; Harvey, Jim; Funk, W Chris;	Genomics‐informed delineation of conservation units in a desert amphibian	Molecular Ecology	2022	Google Scholar
Friis, Guillermo; Atwell, Jonathan W; Fudickar, Adam M; Greives, Timothy J; Yeh, Pamela J; Price, Trevor D; Ketterson, Ellen D; Milá, Borja;	Rapid evolutionary divergence of a songbird population following recent colonization of an urban area	Molecular ecology	2022	Google Scholar
Gamboa, Maybellene P; Ghalambor, Cameron K; Scott Sillett, T; Morrison, Scott A; Chris Funk, W;	Adaptive divergence in bill morphology and other thermoregulatory traits is facilitated by restricted gene flow in song sparrows on the California Channel Islands	Molecular Ecology	2022	Google Scholar
Gamlen-Greene, Roseanna;	The ecology, distribution and population genetics of amphibians on Haida Gwaii, British Columbia		2022	Google Scholar
Gates, Katie; Sandoval-Castillo, Jonathan; Brauer, Chris J; Unmack, Peter J; Laporte, Martin; Bernatchez, Louis; Beheregaray, Luciano B;	Environmental selection, rather than neutral processes, best explain patterns of diversity in a tropical rainforest fish	bioRxiv	2022	Google Scholar
Guzman, Alexis;	Quantification of endocrine disrupting chemicals in central Texas rivers and associations with genomic variation in red shiners		2022	Google Scholar
Hallas, Joshua Mark;	The influence of history, geography, and environment on patterns of diversification in garter snakes (Thamnophis)		2022	Google Scholar
Hay, Abbie C; Sandoval-Castillo, Jonathan; Cooke, Georgina M; Chao, Ning L; Beheregaray, Luciano B;	Riverscape genomics clarifies neutral and adaptive evolution in an Amazonian Characin fish (Triportheus Albus)	Frontiers in Ecology and Evolution	2022	Google Scholar
Holland, Owen J; Toomey, Madeline; Ahrens, Collin; Hoffmann, Ary A; Croft, Laurence J; Sherman, Craig DH; Miller, Adam D;	Whole genome resequencing reveals signatures of rapid selection in a virus‐affected commercial fishery	Molecular Ecology	2022	Google Scholar
Hollenbeck, Christopher M; Portnoy, David S; Garcia de la serrana, Daniel; Magnesen, Thorolf; Matejusova, Iveta; Johnston, Ian A;	Temperature-associated selection linked to putative chromosomal inversions in king scallop (Pecten maximus)	Proceedings of the Royal Society B	2022	Google Scholar
Hornick, Katherine M; Plough, Louis V;	Genome‐wide analysis of natural and restored eastern oyster populations reveals local adaptation and positive impacts of planting frequency and broodstock number	Evolutionary Applications	2022	Google Scholar
Hume, Benjamin CC; Voolstra, Christian R; Armstrong, Eric; Mitushasi, Guinther; Porro, Barbara; Oury, Nicolas; Agostini, Sylvain; Boissin, Emilie; Poulain, Julie; Carradec, Quentin;	Disparate patterns of genetic divergence in three widespread corals across a pan-Pacific environmental gradient highlights species-specific adaptation trajectories	bioRxiv	2022	Google Scholar
Lau, Sally Cheuk Ying;	Quaternary evolutionary persistence of Southern Ocean benthic taxa		2022	Google Scholar
Li, Yuan; Lou, Fangrui; Liu, Shigang; Li, Hai; Xiang, Jiali; Shan, Binbin; Lin, Longshan; Zhuang, Xuan;	Differentiation and temperature adaptation of Pampus echinogaster based on genome-wide SNPs	Frontiers in Marine Science	2022	Google Scholar
MacDonald, Zachary G; Snape, Kyle L; Roe, Amanda D; Sperling, Felix AH;	Host association, environment, and geography underlie genomic differentiation in a major forest pest	Evolutionary Applications	2022	Google Scholar
MacGregor, Caitlin;	Climate adaptation in the obligate pollinators of Joshua trees		2022	Google Scholar
Maselko, Jacek;	Can biophysical models of pelagic larval dispersal explain the observed population structure; case studies from the Gulf of Alaska		2022	Google Scholar
Meadows, Brandon;	Detecting signatures of discordant population structure and local adaptation in a codiversifying host-obligate endosymbiont mutualism		2022	Google Scholar
Mendes, Cecili B; Cortez, Thainá; Santos, Cinthya SG; Sobral‐Souza, Thadeu; Santos, Arian Dielactaquiz; Sasaki, Dalton Kei; Silva, Danilo Augusto; Dottori, Marcelo; Andrade, Sónia CS;	Seascape genetics in a polychaete worm: Disentangling the roles of a biogeographic barrier and environmental factors	Journal of Biogeography	2022	Google Scholar
Mundinger, Carolin;	Relative importance of plastic and genetic responses to weather conditions in long-lived bats		2022	Google Scholar
Nelson, Tyler D; MacDonald, Zachary G; Sperling, Felix AH;	Moths passing in the night: Phenological and genomic divergences within a forest pest complex	Evolutionary Applications	2022	Google Scholar
Nunez, Joaquin CB; Lenhart, Benedict A; Bangerter, Alyssa; Murray, Connor S; Yu, Yang; Nystrom, Taylor L; Tern, Courtney; Erickson, Priscilla A; Bergland, Alan O;	A cosmopolitan inversion drives seasonal adaptation in overwintering Drosophila	bioRxiv	2022	Google Scholar
Papa, Yvan; Morrison, Mark A; Wellenreuther, Maren; Ritchie, Peter A;	Genomic stock structure of the marine teleost tarakihi (Nemadactylus macropterus) provides evidence of potential fine-scale adaptation and a temperature-associated cline amid panmixia	Frontiers in Ecology and Evolution	2022	Google Scholar
Papa, Yvan; Morrison, Mark A; Wellenreuther, Maren; Ritchie, Peter A;	Genomic stock structure of the marine teleost tarakihi (Nemadactylus macropterus) provides evidence of fine-scale adaptation and a temperature-associated cline amid panmixia	bioRxiv	2022	Google Scholar
Park, Keon Young;	The impact of long-term artificial removal experiment and natural local extinctions on the genetics of an alpine butterfly		2022	Google Scholar
Pearman, William S; Urban, Lara; Alexander, Alana;	Commonly used Hardy–Weinberg equilibrium filtering schemes impact population structure inferences using RADseq data	Molecular Ecology Resources	2022	Google Scholar
Pratt, Eleanor AL; Beheregaray, Luciano B; Bilgmann, Kerstin; Zanardo, Nikki; Diaz‐Aguirre, Fernando; Brauer, Chris; Sandoval‐Castillo, Jonathan; Möller, Luciana M;	Seascape genomics of coastal bottlenose dolphins along strong gradients of temperature and salinity	Molecular Ecology	2022	Google Scholar
Riginos, Cynthia; Beger, Maria;	Incorporating genetic measures of connectivity and adaptation in marine spatial planning for corals	Coral Reef Conservation and Restoration in the Omics Age	2022	Google Scholar
Ruiz Miñano, Maravillas; While, Geoffrey M; Yang, Weizhao; Burridge, Christopher P; Salvi, Daniele; Uller, Tobias;	Population genetic differentiation and genomic signatures of adaptation to climate in an abundant lizard	Heredity	2022	Google Scholar
Rynearson, Tatiana A; Bishop, Ian W; Collins, Sinead;	The population genetics and evolutionary potential of diatoms	The molecular life of diatoms	2022	Google Scholar
Salloum, Priscila M; Santure, Anna W; Lavery, Shane D; de Villemereuil, Pierre;	Finding the adaptive needles in a population‐structured haystack: A case study in a New Zealand mollusc	Journal of Animal Ecology	2022	Google Scholar
Sheppard, Eleanor C; Martin, Claudia A; Armstrong, Claire; González‐Quevedo, Catalina; Illera, Juan Carlos; Suh, Alexander; Spurgin, Lewis G; Richardson, David S;	Genomic associations with poxvirus across divergent island populations in Berthelot's pipit	Molecular Ecology	2022	Google Scholar
Shi, Yue; Homola, Jared J; Euclide, Peter T; Isermann, Daniel A; Caroffino, David C; McPhee, Megan V; Larson, Wesley A;	High‐density genomic data reveal fine‐scale population structure and pronounced islands of adaptive divergence in lake whitefish (Coregonus clupeaformis) from Lake Michigan	Evolutionary Applications	2022	Google Scholar
Sønstebø, Jørn Henrik; Trucchi, Emiliano; Nordén, Jenni; Skrede, Inger; Miettinen, Otto; Haridas, Sajeet; Pangilinan, Jasmyn; Grigoriev, Igor V; Martin, Francis; Kauserud, Håvard;	Population genomics of a forest fungus reveals high gene flow and climate adaptation signatures	Molecular Ecology	2022	Google Scholar
Strickland, Garret J;	Population Genomics of Redbreast Sunfish (Lepomis Auritus): Exploring Gene Flow and Local Adaptation in a Widely Distributed Freshwater Fish		2022	Google Scholar
Sturch, William H;	Genetic population structure of the Waved Whelk (Buccinum undatum) in the western North Atlantic		2022	Google Scholar
Toy, Jason A;	Adaptation Genomics of Surfperch Populations in the Context of Rapid Environmental Change		2022	Google Scholar
Vallejo-Trujillo, Adriana; Kebede, Adebabay; Lozano-Jaramillo, Maria; Dessie, Tadelle; Smith, Jacqueline; Hanotte, Olivier; Gheyas, Almas A;	Ecological niche modelling for delineating livestock ecotypes and exploring environmental genomic adaptation: The example of Ethiopian village chicken	Frontiers in Ecology and Evolution	2022	Google Scholar
von Takach, Brenton; Ranjard, Louis; Burridge, Christopher P; Cameron, Skye F; Cremona, Teigan; Eldridge, Mark DB; Fisher, Diana O; Frankenberg, Stephen; Hill, Brydie M; Hohnen, Rosemary;	Population genomics of a predatory mammal reveals patterns of decline and impacts of exposure to toxic toads	Molecular Ecology	2022	Google Scholar
Vranken, Sofie;	Genomic underpinnings of climate resilience in kelp forests		2022	Google Scholar
Wang, Gongpei; Lai, Han; Bi, Sheng; Guo, Dingli; Zhao, Xiaopin; Chen, Xiaoli; Liu, Shuang; Liu, Xuange; Su, Yuqin; Yi, Huadong;	ddRAD‐Seq reveals evolutionary insights into population differentiation and the cryptic phylogeography of Hyporhamphus intermedius in Mainland China	Ecology and Evolution	2022	Google Scholar
Xuereb, Amanda; Rougemont, Quentin; Dallaire, Xavier; Moore, Jean‐Sébastien; Normandeau, Eric; Bougas, Bérénice; Perreault‐Payette, Alysse; Koop, Ben F; Withler, Ruth; Beacham, Terry;	Re‐evaluating Coho salmon (Oncorhynchus kisutch) conservation units in Canada using genomic data	Evolutionary Applications	2022	Google Scholar
Zhao, Xumao; Li, Xinrui; Zhang, Zhixin; Garber, Paul A; Yu, Min; Qiao, Huijie; Li, Ming;	Differential response to climate change and human activities in three lineages of Sichuan snub‐nosed monkeys (Rhinopithecus roxellana)	Diversity and Distributions	2022	Google Scholar
Ericson, PGP; Irestedt, M; Qu, YH	Demographic history, local adaptation and vulnerability to climate change in a tropical mountain bird in New Guinea	DIVERSITY AND DISTRIBUTIONS	2022	WoS
Stenlokk, K; Saitou, M; Rud-Johansen, L; Nome, T; Moser, M; Arnyasi, M; Kent, M; Barson, NJ; Lien, SG	The emergence of supergenes from inversions in Atlantic salmon	PHILOSOPHICAL TRANSACTIONS OF THE ROYAL SOCIETY B-BIOLOGICAL SCIENCES	2022	WoS
Alvarado, AH; Bossu, CM; Harrigan, RJ; Bay, RA; Nelson, ARP; Smith, TB; Ruegg, KC	Genotype-environment associations across spatial scales reveal the importance of putative adaptive genetic variation in divergence	EVOLUTIONARY APPLICATIONS	2022	WoS
Barceló, A; Sandoval-Castillo, J; Brauer, CJ; Bilgmann, K; Parra, GJ; Beheregaray, LB; Möller, LM	Seascape genomics of common dolphins (Delphinus delphis) reveals adaptive diversity linked to regional and local oceanography	BMC ECOLOGY AND EVOLUTION	2022	WoS
Cheek, RG; Forester, BR; Salerno, PE; Trumbo, DR; Langin, KM; Chen, N; Sillett, TS; Morrison, SA; Ghalambor, CK; Funk, WC	Habitat-linked genetic variation supports microgeographic adaptive divergence in an island-endemic bird species	MOLECULAR ECOLOGY	2022	WoS
Finger, N; Farleigh, K; Bracken, JT; Leaché, AD; François, O; Yang, ZH; Flouri, T; Charran, T; Jezkova, T; Williams, DA; Blair, C	Genome-Scale Data Reveal Deep Lineage Divergence and a Complex Demographic History in the Texas Horned Lizard (Phrynosoma cornutum) throughout the Southwestern and Central United States	GENOME BIOLOGY AND EVOLUTION	2022	WoS
Gamboa, MP; Ghalambor, CK; Sillett, TS; Morrison, SA; Funk, WC	Adaptive divergence in bill morphology and other thermoregulatory traits is facilitated by restricted gene flow in song sparrows on the California Channel Islands	MOLECULAR ECOLOGY	2022	WoS
Mendes, CB; Cortez, T; Santos, CSG; Sobral-Souza, T; Santos, AD; Sasaki, DK; Silva, DA; Dottori, M; Andrade, SCS	Seascape genetics in a polychaete worm: Disentangling the roles of a biogeographic barrier and environmental factors	JOURNAL OF BIOGEOGRAPHY	2022	WoS
Nelson, TD; MacDonald, ZG; Sperling, FAH	Moths passing in the night: Phenological and genomic divergences within a forest pest complex	EVOLUTIONARY APPLICATIONS	2022	WoS
Pratt, EAL; Beheregaray, LB; Bilgmann, K; Zanardo, N; Diaz-Aguirre, F; Brauer, C; Sandoval-Castillo, J; Möller, LM	Seascape genomics of coastal bottlenose dolphins along strong gradients of temperature and salinity	MOLECULAR ECOLOGY	2022	WoS
Salloum, PM; Santure, AW; Lavery, SD; de Villemereuil, P	Finding the adaptive needles in a population-structured haystack: A case study in a New Zealand mollusc	JOURNAL OF ANIMAL ECOLOGY	2022	WoS
Sheppard, EC; Martin, CA; Armstrong, C; González-Quevedo, C; Illera, JC; Suh, A; Spurgin, LG; Richardson, DS	Genomic associations with poxvirus across divergent island populations in Berthelot's pipit	MOLECULAR ECOLOGY	2022	WoS
Sonstebo, JH; Trucchi, E; Nordén, J; Skrede, I; Miettinen, O; Haridas, S; Pangilinan, J; Grigoriev, I; Martin, F; Kauserud, H; Maurice, S	Population genomics of a forest fungus reveals high gene flow and climate adaptation signatures	MOLECULAR ECOLOGY	2022	WoS
Vallejo-Trujillo, A; Kebede, A; Lozano-Jaramillo, M; Dessie, T; Smith, J; Hanotte, O; Gheyas, AA	Ecological niche modelling for delineating livestock ecotypes and exploring environmental genomic adaptation: The example of Ethiopian village chicken	FRONTIERS IN ECOLOGY AND EVOLUTION	2022	WoS
Xuereb, A; Rougemont, Q; Dallaire, X; Moore, JS; Normandeau, E; Bougas, B; Perreault-Payette, A; Koop, B; Withler, R; Beacham, T; Bernatchez, L	Re-evaluating Coho salmon (Oncorhynchus kisutch) conservation units in Canada using genomic data	EVOLUTIONARY APPLICATIONS	2022	WoS
Zhao, XM; Li, XR; Zhang, ZX; Garber, PA; Yu, M; Qiao, HJ; Li, M	Differential response to climate change and human activities in three lineages of Sichuan snub-nosed monkeys (Rhinopithecus roxellana)	DIVERSITY AND DISTRIBUTIONS	2022	WoS
Forester, Brenna R; Landguth, Erin L; Hand, Brian K; Balkenhol, Niko;	Landscape genomics for wildlife research	Population genomics: wildlife	2021	Google Scholar
کریمی‌زاده; رحمت‌الله; پزشکپور; پیام; میرزائی; برزعلی; کشاورزی; کاووس; شریفی; پیمان;	ارزیابی پایداری عملکرد دانه ژنوتیپ‌های‌نخود (. Cicer arietinum L) با استفاده از روش‌های آماری پارامتری و ناپارامتری	نهال و بذر	2021	Google Scholar
Walters, Ashley D; Schwartz, Michael K;	Population genomics for the management of wild vertebrate populations	Population Genomics: Wildlife	2021	Google Scholar
Barbosa, Soraia; Hendricks, Sarah A; Funk, W Chris; Rajora, Om P; Hohenlohe, Paul A;	Wildlife population genomics: Applications and approaches	Population genomics: Wildlife	2021	Google Scholar
Zhao, Linlin; Qu, Fangyuan; Song, Na; Han, Zhiqiang; Gao, Tianxiang; Zhang, Zhaohui;	Population Genomics Provides Insights into the Population Structure and Climate-driven Adaptation of Collichthys Lucidus		2021	Google Scholar
Funk, W Chris; Zamudio, Kelly R; Crawford, Andrew J;	Advancing understanding of amphibian evolution, ecology, behavior, and conservation with massively parallel sequencing	Population genomics: wildlife	2021	Google Scholar
Brown, Joshua I;	Landscape Population and Evolutionary Genomics of Several Closely Related Species of Mallard-Like Ducks		2021	Google Scholar
FRANÇOIS, ZIHENG YANG; FLOURI, TOMAS; CHARRAN, TRISTAN; JEZKOVA, TEREZA; DEAN, A; WILLIAMS, CHRISTOPHER BLAIR;	1 Genome-scale data reveal deep lineage divergence and 2 in the Texas horned lizard (Phrynosoma cornutum) throughout the southwestern and 3 central US		2021	Google Scholar
Gamboa, Maybellene Pascual;	Evolutionary underpinnings of microgeographic adaptation in song sparrows distributed along a steep climate gradient		2021	Google Scholar
Leroy, Thibault; Rougemont, Quentin;	Introduction to Population Genomics Methods	Molecular Not Animalia Taxonomy: Methods and Protocols	2021	Google Scholar
Sprengelmeyer, Quentin;	The Population History of Drosophila melanogaster and the Evolution of Ethanol Tolerance and Body Size, Adaptive Traits		2021	Google Scholar
Wood, Zachary T; Wiegardt, Andrew K; Barton, Kayla L; Clark, Jonathan D; Homola, Jared J; Olsen, Brian J; King, Benjamin L; Kovach, Adrienne I; Kinnison, Michael T;	Meta‐analysis: Congruence of genomic and phenotypic differentiation across diverse natural study systems	Evolutionary applications	2021	Google Scholar
White, Daniel; Comer, Sarah; Wayne, Adrian;	Understanding genomic variation in the western ringtail possum and its application to effective conservation management		2021	Google Scholar
Moreira, Lucas Rocha;	Natural selection and demography shape the genomes of New World birds		2021	Google Scholar
Hessenauer, Pauline;	Génomique des populations et adaptation des champignons pathogènes responsables de la maladie hollandaise de l'orme		2021	Google Scholar
کریمی‌زاده،; رحمت‌الله; پزشکپور; پیام; برزعلی; آرمیون; شریفی; پیمان;	تجزیه پایداری برخی از ژنوتیپ‌های نخود (Cicer arietinum L.) با شاخص‌ها و نمودارهای روش‌ امی	پژوهش‌های حبوبات ایران	2021	Google Scholar
Dorant, Yann;	Du paysage génomique à la gestion des pêches chez le homard d'Amérique: structure des stocks à haute résolution et développement d'outils avancés en génomique marine appliqué aux enjeux de la pêche		2021	Google Scholar
江全; 邱东萍; 汪志; 李作洲; 姚小洪;	植物局部适应性的研究进展	植物科学学报	2021	Google Scholar
Torrado, Héctor;	De la genómica a la modelización: estudios poblacionales a nivel individual en peces litorales del Mediterráneo Occidental		2021	Google Scholar
Henry, John Curteis;	Investigating relationships in the New Zealand alpine Ranunculus using RNA sequencing: a thesis presented in partial fulfilment of the requirements for the degree of Master of Science in Not Animalia Biology at Massey University, Manawatū, New Zealand		2021	Google Scholar
Ayala Burbano, Paola Andrea;	Genômica populacional do Mico-Leão-Preto (Leontopithecus chrysopygus, Mikan 1823): uma espécie ameaçada de extinção		2021	Google Scholar
Torrado Mateo, Héctor;	De la genómica a la modelización: estudios poblacionales a nivel individual en peces litorales del Mediterráneo Occidental		2021	Google Scholar
Miranda, Rogério Benevides de;	Estratégias de defesa, sequências de extinção e adaptações locais em lagartos: o caso das ilhas artificiais da represa de Serra da Mesa, Norte de Goiás, Brasil		2021	Google Scholar
Sherpa, Stéphanie; Després, Laurence;	The evolutionary dynamics of biological invasions: A multi‐approach perspective	Evolutionary Applications	2021	Google Scholar
Booker, Tom R; Yeaman, Sam; Whitlock, Michael C;	Global adaptation complicates the interpretation of genome scans for local adaptation	Evolution Letters	2021	Google Scholar
Li, Junying; Zhang, Chengjie; Ma, Ruiyu; Qi, Renrong; Wan, Yi; Liu, Wei; Zhao, Tao; Li, Yan; Zhan, Kai;	Effects of poor plumage conditions on egg production, antioxidant status and gene expression in laying hens	Tropical Animal Health and Production	2021	Google Scholar
McGaughran, Angela; Laver, Rebecca; Fraser, Ceridwen;	Evolutionary responses to warming	Trends in Ecology & Evolution	2021	Google Scholar
Yévenes, Marco; Núñez-Acuña, Gustavo; Gallardo-Escárate, Cristian; Gajardo, Gonzalo;	Adaptive differences in gene expression in farm-impacted seedbeds of the native blue mussel Mytilus chilensis	Frontiers in Genetics	2021	Google Scholar
Lettoof, Damian C; Thomson, Vicki A; Cornelis, Jari; Bateman, Philip W; Aubret, Fabien; Gagnon, Marthe M; von Takach, Brenton;	Bioindicator snake shows genomic signatures of natural and anthropogenic barriers to gene flow	PloS one	2021	Google Scholar
Rocha, Joana Maria Laranjeira;	Life in Deserts: A Genomic History of Adaptation and Introgression in North African Foxes		2021	Google Scholar
Filipe, João;	Sort by	Molecular Ecology	2021	Google Scholar
Celis, Andrea Barcelo;	Seascape Genomics of Australian and New Zealand Common Dolphins (Delphinus Delphis).		2021	Google Scholar
Ahrens, Collin W; Jordan, Rebecca; Bragg, Jason; Harrison, Peter A; Hopley, Tara; Bothwell, Helen; Murray, Kevin; Steane, Dorothy A; Whale, John W; Byrne, Margaret;	Regarding the F‐word: The effects of data filtering on inferred genotype‐environment associations	Molecular Ecology Resources	2021	Google Scholar
Gain, Clément; François, Olivier;	LEA 3: Factor models in population genetics and ecological genomics with R	Molecular Ecology Resources	2021	Google Scholar
Rochat, Estelle; Selmoni, Oliver; Joost, Stéphane;	Spatial areas of genotype probability: Predicting the spatial distribution of adaptive genetic variants under future climatic conditions	Diversity and Distributions	2021	Google Scholar
Yoder, Jeremy B; Tiffin, Peter;	Data from: Effects of gene action, marker density, and time since selection on the performance of landscape genomic scans of local adaptation		2021	Google Scholar
Rellstab, Christian; Dauphin, Benjamin; Exposito‐Alonso, Moises;	Prospects and limitations of genomic offset in conservation management	Evolutionary Applications	2021	Google Scholar
Capblancq, Thibaut; Forester, Brenna R;	Redundancy analysis: A Swiss Army Knife for landscape genomics	Methods in Ecology and Evolution	2021	Google Scholar
Forester, Brenna R; Landguth, Erin L; Hand, Brian K; Balkenhol, Niko;	Landscape genomics for wildlife research	Population genomics: wildlife	2021	Google Scholar
Fernandez-Fournier, Philippe; Lewthwaite, Jayme MM; Mooers, Arne Ø;	Do we need to identify adaptive genetic variation when prioritizing populations for conservation?	Conservation Genetics	2021	Google Scholar
Barbosa, Soraia; Hendricks, Sarah A; Funk, W Chris; Rajora, Om P; Hohenlohe, Paul A;	Wildlife population genomics: Applications and approaches	Population genomics: Wildlife	2021	Google Scholar
De La Torre, Amanda R; Wilhite, Benjamin; Puiu, Daniela; St. Clair, John Bradley; Crepeau, Marc W; Salzberg, Steven L; Langley, Charles H; Allen, Brian; Neale, David B;	Dissecting the polygenic basis of cold adaptation using genome-wide association of traits and environmental data in Douglas-fir	Genes	2021	Google Scholar
Schmitt, Sylvain; Tysklind, Niklas; Hérault, Bruno; Heuertz, Myriam;	Topography drives microgeographic adaptations of closely related species in two tropical tree species complexes	Molecular Ecology	2021	Google Scholar
Depardieu, Claire; Gérardi, Sébastien; Nadeau, Simon; Parent, Geneviève J; Mackay, John; Lenz, Patrick; Lamothe, Manuel; Girardin, Martin P; Bousquet, Jean; Isabel, Nathalie;	Connecting tree‐ring phenotypes, genetic associations and transcriptomics to decipher the genomic architecture of drought adaptation in a widespread conifer	Molecular Ecology	2021	Google Scholar
De La Torre, Amanda R; Sekhwal, Manoj K; Neale, David B;	Selective sweeps and polygenic adaptation drive local adaptation along moisture and temperature gradients in natural populations of coast redwood and giant sequoia	Genes	2021	Google Scholar
von Takach, Brenton; Ahrens, Collin W; Lindenmayer, David B; Banks, Sam C;	Scale‐dependent signatures of local adaptation in a foundation tree species	Molecular Ecology	2021	Google Scholar
Castano-Duque, Lina; Gilbert, Matthew K; Mack, Brian M; Lebar, Matthew D; Carter-Wientjes, Carol H; Sickler, Christine M; Cary, Jeffrey W; Rajasekaran, Kanniah;	Flavonoids modulate the accumulation of toxins from Aspergillus flavus in maize kernels	Frontiers in Not Animalia Science	2021	Google Scholar
Selmoni, Oliver; Lecellier, Gaël; Magalon, Hélène; Vigliola, Laurent; Oury, Nicolas; Benzoni, Francesca; Peignon, Christophe; Joost, Stéphane; Berteaux‐Lecellier, Véronique;	Seascape genomics reveals candidate molecular targets of heat stress adaptation in three coral species	Molecular Ecology	2021	Google Scholar
Postolache, Dragos; Oddou‐Muratorio, Sylvie; Vajana, Elia; Bagnoli, Francesca; Guichoux, Erwan; Hampe, Arndt; Le Provost, Gregoire; Lesur, Isabelle; Popescu, Flaviu; Scotti, Ivan;	Genetic signatures of divergent selection in European beech (Fagus sylvatica L.) are associated with the variation in temperature and precipitation across its distribution range	Molecular Ecology	2021	Google Scholar
Meger, Joanna; Ulaszewski, Bartosz; Burczyk, Jaroslaw;	Genomic signatures of natural selection at phenology-related genes in a widely distributed tree species Fagus sylvatica L	BMC genomics	2021	Google Scholar
Yan, Wenjie; Wang, Baosheng; Chan, Emily; Mitchell‐Olds, Thomas;	Genetic architecture and adaptation of flowering time among environments	New Phytologist	2021	Google Scholar
Gugger, Paul F; Fitz‐Gibbon, Sorel T; Albarrán‐Lara, Ana; Wright, Jessica W; Sork, Victoria L;	Landscape genomics of Quercus lobata reveals genes involved in local climate adaptation at multiple spatial scales	Molecular Ecology	2021	Google Scholar
Jiang, Xiao‐Long; Su, Zhi‐Hao; Xu, Gang‐Biao; Deng, Min;	Genomic signals reveal past evolutionary dynamics of Quercus schottkyana and its response to future climate change	Journal of Systematics and Evolution	2021	Google Scholar
Blanco‐Pastor, José Luis; Liberal, Isabel M; Sakiroglu, Muhammet; Wei, Yanling; Brummer, E Charles; Andrew, Rose L; Pfeil, Bernard E;	Annual and perennial Medicago show signatures of parallel adaptation to climate and soil in highly conserved genes	Molecular Ecology	2021	Google Scholar
Arenas, Sebastián; Campo, Julio; Mastretta-Yanes, Alicia; Jaramillo-Correa, Juan Pablo;	Within-population genotype–Soil interactions drive phenotypic variation in a recovering fir forest from central Mexico	Forest Ecology and Management	2021	Google Scholar
Zheng, Xiaoming; Pang, Hongbo; Wang, Junrui; Yao, Xuefeng; Song, Yue; Li, Fei; Lou, Danjing; Ge, Jinyue; Zhao, Zongyao; Qiao, Weihua;	Genomic signatures of domestication and adaptation during geographical expansions of rice cultivation	Not Animalia Biotechnology Journal	2021	Google Scholar
Carley, Lauren N; Mojica, Julius P; Wang, Baosheng; Chen, Chia-Yu; Lin, Ya-Ping; Prasad, Kasavajhala VSK; Chan, Emily; Hsu, Che-Wei; Keith, Rose; Nuñez, Chase L;	Ecological factors influence balancing selection on leaf chemical profiles of a wildflower	Nature ecology & evolution	2021	Google Scholar
Korecký, Jiří; Čepl, Jaroslav; Stejskal, Jan; Faltinová, Zuzana; Dvořák, Jakub; Lstibůrek, Milan; El-Kassaby, Yousry A;	Genetic diversity of Norway spruce ecotypes assessed by GBS-derived SNPs	Scientific reports	2021	Google Scholar
Menon, Mitra; Swenson, Jared; Moler, Ehren; Whipple, Amy V; Waring, Kristen M; Eckert, Andrew J;	Variation in gene expression patterns across a conifer hybrid zone highlights the architecture of adaptive evolution under novel selective pressures	bioRxiv	2021	Google Scholar
Wei, Kai; Silva-Arias, Gustavo A; Tellier, Aurélien;	Local and temporal adaptation to climatic change in a wild tomato species via selective sweeps	bioRxiv	2021	Google Scholar
Menon, Mitra; Bagley, Justin C; Page, Gerald FM; Whipple, Amy V; Schoettle, Anna W; Still, Christopher J; Wehenkel, Christian; Waring, Kristen M; Flores-Renteria, Lluvia; Cushman, Samuel A;	Adaptive evolution in a conifer hybrid zone is driven by a mosaic of recently introgressed and background genetic variants	Communications biology	2021	Google Scholar
Yu, Yue;	Using landscape genomics to delineate seed and breeding zones and project genetic offset for lodgepole pine		2021	Google Scholar
Chu, Xue; Gugger, Paul F; Li, Li; Zhao, Jian‐Li; Li, Qing‐Jun;	Responses of an endemic species (Roscoea humeana) in the Hengduan Mountains to climate change	Diversity and Distributions	2021	Google Scholar
Alam, Taufan; Suryanto, Priyono; Supriyanta, Supriyanta; Basunanda, Panjisakti; Wulandari, Rani Agustina; Kastono, Dody; Widyawan, Muhammad Habib; NURMANSYAH, Nurmansyah; TARYONO, Taryono;	Rice cultivar selection in an agroforestry system through GGE-biplot and EBLUP	Biodiversitas Journal of Biological Diversity	2021	Google Scholar
Thomson, Alexander Innes;	Population Genomics of the sugar Kelp Saccharina latissima		2021	Google Scholar
NADIA, BENBRAHIM; MONA, TAGHOUTI; ASMAE, BAGGAR; RACHID, MENTAG; JOSEPH, MBASANI MANSI; FATIMA, GABOUN;	Grain yield stability of lentil released varieties in Moroccan climatic contrasted environments using AMMI-GGE-biplot analysis	environment	2021	Google Scholar
Walters, Sheree J; Robinson, Todd P; Byrne, Margaret; Wardell‐Johnson, Grant W; Nevill, Paul;	Association of putatively adaptive genetic variation with climatic variables differs between a parasite and its host	Evolutionary Applications	2021	Google Scholar
MacLachlan, Ian R; McDonald, Tegan K; Lind, Brandon M; Rieseberg, Loren H; Yeaman, Sam; Aitken, Sally N;	Genome-wide shifts in climate-related variation underpin responses to selective breeding in a widespread conifer	Proceedings of the National Academy of Sciences	2021	Google Scholar
Karimizadeh, Rahmatollah; Pezeshkpour, Payam; Barzali, Mohammad; Armion, Mohammad; Sharifi, Peyman;	Stability of some of chickpea (Cicer arietinum L.) genotypes by AMMI indices and biplots	Iranian Journal Pulses Research	2021	Google Scholar
Ahmad, Muhammad; Leroy, Thibault; Krigas, Nikos; Temsch, Eva M; Weiss-Schneeweiss, Hanna; Lexer, Christian; Sehr, Eva Maria; Paun, Ovidiu;	Spatial and ecological drivers of genetic structure in Greek populations of Alkanna tinctoria (Boraginaceae), a polyploid medicinal herb	Frontiers in Not Animalia Science	2021	Google Scholar
Bousquet, Jean; Gérardi, Sébastien; de Lafontaine, Guillaume; Jaramillo-Correa, Juan Pablo; Pavy, Nathalie; Prunier, Julien; Lenz, Patrick; Beaulieu, Jean;	Spruce population genomics		2021	Google Scholar
Ahmad, Muhammad; Leroy, Thibault; Krigas, Nikos; Temsch, Eva M; Weiss-Schneeweiss, Hanna; Lexer, Christian; Sehr, Eva Maria; Paun, Ovidiu;	Spatial and ecological drivers of population structure in Alkanna tinctoria (Boraginaceae), a polyploid medicinal herb	bioRxiv	2021	Google Scholar
Whale, John W; Ahrens, Collin W; Tissue, David T; Rymer, Paul D;	Closely Related Tree Species with Overlapping Ranges Exhibit Divergent Adaptation to Climate	bioRxiv	2021	Google Scholar
Schroeder, Hilke; Nosenko, Tetyana; Ghirardo, Andrea; Fladung, Matthias; Schnitzler, Jörg-Peter; Kersten, Birgit;	Oaks as beacons of hope for threatened mixed forests in Central Europe	Frontiers in Forests and Global Change	2021	Google Scholar
Shu, Mengjun; Moran, Emily V;	Identifying genetic variation associated with environmental variation and drought-tolerance phenotypes in Ponderosa Pine		2021	Google Scholar
Wei, Kai; Silva-Arias, Gustavo A; Tellier, Aurélien;	Local adaptation to novel habitats and climatic changes in a wild tomato species via selective sweeps		2021	Google Scholar
Degen, Bernd; Yanbaev, Yulai; Mader, Malte; Ianbaev, Ruslan; Bakhtina, Svetlana; Schroeder, Hilke; Blanc-Jolivet, Celine;	Impact of gene flow and introgression on the range wide genetic structure of Quercus robur (L.) in Europe	Forests	2021	Google Scholar
Wilhite, Benjamin;	Genetic and Physiological Differences among Douglas-Fir Varieties		2021	Google Scholar
Baty, Sarah; Singhal, Sonal; Araya-Donoso, Raul; Fehlberg, Shannon; Munguia-Vega, Adrian; Wilder, Benjamin; Kusumi, Kenro; Dolby, Greer;	Drivers of Speciation Using Genomic Analyses of Two Desert Brittlebush Species, Encelia farinosa and Encelia californica	American Geophysical Union	2021	Google Scholar
Sukovich, Erica L;	Molecular signatures of selection in Populus fremontii: precipitation and temperature as drivers of genomic variation		2021	Google Scholar
Chao, Wei-Chun; Liu, Yea-Chen; Jiang, Ming-Tao; Wu, Sha-Sha; Fang, Chun-Li; Ho, Jia-Fang; Huang, Chun-Lin;	Genetic diversity, population genetic structure and conservation strategies for Pleione formosana (Orchideace)	Taiwania	2021	Google Scholar
Stoyanov, Hristo;	Environment adjusted yield model for ranking and stability assessment of winter triticale (X Triticosecale Wittm.) Genotypes	International Journal of Innovative Approaches in Agricultural Research	2021	Google Scholar
Swenson, Jared Karl;	Environment specific alleles related to adaptive seasonal traits and the fitness consequences of phenology for Pinus strobiformis		2021	Google Scholar
Wei-Chun, Chao; Yea-Chen, Liu; Ming-Tao, Jiang; Wu, Sha-Sha; Chun-Li, Fang; Jia-Fang, HO; Chun-Lin, Huang;	Genetic diversity, population genetic structure and conservation strategies for Pleione formosana (Orchideace)	Taiwania	2021	Google Scholar
Karimizadeh, R; Pezeshkpour, P; Mirzaee, A; Barzali, M; Keshavarzi, K; Sharifi, P;	Assessment of Seed Yield Stability of Chickpea (Cicer arietinum L.) Genotypes Using Parametric and Non-Parametric Statistical Methods	Seed and Not Animalia Journal	2021	Google Scholar
Dumartinet, Thomas; Ravel, Sébastien; Roussel, Véronique; Vicente, Luis Pérez; Aguayo, Jaime; Abadie, Catherine; Carlier, Jean;	Complex adaptive architecture of quantitative resistance erosion in a Not Animalia fungal Not Animalia	Authorea Preprints	2021	Google Scholar
Ruan, Xiaoxian; Wang, Zhen; Su, Yingjuan; Wang, Ting;	Population genomics reveals gene flow and adaptive signature in invasive weed mikania micrantha	Genes	2021	Google Scholar
Liu, Li; Wang, Zhen; Su, Yingjuan; Wang, Ting;	Population transcriptomic sequencing reveals allopatric divergence and local adaptation in Pseudotaxus chienii (Taxaceae)	BMC genomics	2021	Google Scholar
Carlier, Jean; Bonnot, François; Roussel, Véronique; Ravel, Sébastien; Martinez, Reina Teresa; Perez-Vicente, Luis; Abadie, Catherine; Wright, Stephen;	Convergent adaptation to quantitative host resistance in a major Not Animalia Not Animalia	Mbio	2021	Google Scholar
Parker, Thomas C; Unger, Steven L; Moody, Michael L; Tang, Jianwu; Fetcher, Ned;	Intraspecific variation in phenology offers resilience to climate change for Eriophorum vaginatum	Arctic Science	2021	Google Scholar
Quan, Jiang; Dong-Ping, Qiu; Zhi, Wang; Zuo-Zhou, Li; Xiao-Hong, Yao;	Research progress on local adaptation in Not Animalias	Not Animalia Science Journal	2021	Google Scholar
Alongi, Franklin; Ulrich, Danielle;	Conference Abtracts Differential Spring Budburst Phenology Across Western Five-Needled Pine Species	Research and Management of High-Elevation Five-Needle Pines in Western North America	2021	Google Scholar
Gain, C; François, O	LEA 3: Factor models in population genetics and ecological genomics with R	MOLECULAR ECOLOGY RESOURCES	2021	WoS
Ahrens, CW; Jordan, R; Bragg, J; Harrison, PA; Hopley, T; Bothwell, H; Murray, K; Steane, DA; Whale, JW; Byrne, M; Andrew, R; Rymer, PD	Regarding the F-word: The effects of data filtering on inferred genotype-environment associations	MOLECULAR ECOLOGY RESOURCES	2021	WoS
Capblancq, T; Forester, BR	Redundancy analysis: A Swiss Army Knife for landscape genomics	METHODS IN ECOLOGY AND EVOLUTION	2021	WoS
Rochat, E; Selmoni, O; Joost, S	Spatial areas of genotype probability: Predicting the spatial distribution of adaptive genetic variants under future climatic conditions	DIVERSITY AND DISTRIBUTIONS	2021	WoS
Carvalho, CS; Forester, BR; Mitre, SK; Alves, R; Imperatriz-Fonseca, VL; Ramos, SJ; Resende-Moreira, LC; Siqueira, JO; Trevelin, LC; Caldeira, CF; Gastauer, M; Jaffé, R	Combining genotype, phenotype, and environmental data to delineate site-adjusted provenance strategies for ecological restoration	MOLECULAR ECOLOGY RESOURCES	2021	WoS
Colicchio, JM; Hamm, LN; Verdonk, HE; Kooyers, NJ; Blackman, BK	Adaptive and nonadaptive causes of heterogeneity in genetic differentiation across the Mimulus guttatus genome	MOLECULAR ECOLOGY	2021	WoS
Hall, D; Olsson, J; Zhao, W; Kroon, J; Wennström, U; Wang, XR	Divergent patterns between phenotypic and genetic variation in Scots pine	Not Animalia COMMUNICATIONS	2021	WoS
Lin, YP; Mitchell-Olds, T; Lee, CR	The ecological, genetic and genomic architecture of local adaptation and population differentiation in Boechera stricta	PROCEEDINGS OF THE ROYAL SOCIETY B-BIOLOGICAL SCIENCES	2021	WoS
Castano-Duque, L; Gilbert, MK; Mack, BM; Lebar, MD; Carter-Wientjes, CH; Sickler, CM; Cary, JW; Rajasekaran, K	Flavonoids Modulate the Accumulation of Toxins From Aspergillus flavus in Maize Kernels	FRONTIERS IN Not Animalia SCIENCE	2021	WoS
De la Torre, AR; Sekhwal, MK; Neale, DB	Selective Sweeps and Polygenic Adaptation Drive Local Adaptation along Moisture and Temperature Gradients in Natural Populations of Coast Redwood and Giant Sequoia	GENES	2021	WoS
De La Torre, AR; Wilhite, B; Puiu, D; Clair, JBS; Crepeau, MW; Salzberg, SL; Langley, CH; Allen, B; Neale, DB	Dissecting the Polygenic Basis of Cold Adaptation Using Genome-Wide Association of Traits and Environmental Data in Douglas-fir	GENES	2021	WoS
Depardieu, C; Gérardi, S; Nadeau, S; Parent, GJ; Mackay, J; Lenz, P; Lamothe, M; Girardin, MP; Bousquet, J; Isabel, N	Connecting tree-ring phenotypes, genetic associations and transcriptomics to decipher the genomic architecture of drought adaptation in a widespread conifer	MOLECULAR ECOLOGY	2021	WoS
Liu, L; Wang, Z; Su, YJ; Wang, T	Population transcriptomic sequencing reveals allopatric divergence and local adaptation in Pseudotaxus chienii (Taxaceae)	BMC GENOMICS	2021	WoS
Meger, J; Ulaszewski, B; Burczyk, J	Genomic signatures of natural selection at phenology-related genes in a widely distributed tree species Fagus sylvatica L	BMC GENOMICS	2021	WoS
Postolache, D; Oddou-Muratorio, S; Vajana, E; Bagnoli, F; Guichoux, E; Hampe, A; Le Provost, G; Lesur, I; Popescu, F; Scotti, I; Piotti, A; Vendramin, GG	Genetic signatures of divergent selection in European beech (Fagus sylvatica L.) are associated with the variation in temperature and precipitation across its distribution range	MOLECULAR ECOLOGY	2021	WoS
Ruan, XX; Wang, Z; Su, YJ; Wang, T	Population Genomics Reveals Gene Flow and Adaptive Signature in Invasive Weed Mikania micrantha	GENES	2021	WoS
Schmitt, S; Tysklind, N; Hérault, B; Heuertz, M	Topography drives microgeographic adaptations of closely related species in two tropical tree species complexes	MOLECULAR ECOLOGY	2021	WoS
von Takach, B; Ahrens, CW; Lindenmayer, DB; Banks, SC	Scale-dependent signatures of local adaptation in a foundation tree species	MOLECULAR ECOLOGY	2021	WoS
Ackiss, Amanda S; Magee, Madeline R; Sass, Greg G; Turnquist, Keith; McIntyre, Peter B; Larson, Wesley A;	Genomic and environmental influences on resilience in a cold‐water fish near the edge of its range	Evolutionary Applications	2021	Google Scholar
Andrews, Kimberly R; Epstein, Brendan; Leslie, Matthew S; Fiedler, Paul; Morin, Phillip A; Hoelzel, A Rus;	Genomic signatures of divergent selection are associated with social behaviour for spinner dolphin ecotypes	Molecular ecology	2021	Google Scholar
Bakovic, Vid; Martin Cerezo, Maria Luisa; Höglund, Andrey; Fogelholm, Jesper; Henriksen, Rie; Hargeby, Anders; Wright, Dominic;	The genomics of phenotypically differentiated Asellus aquaticus cave, surface stream and lake ecotypes	Molecular Ecology	2021	Google Scholar
Barbosa, Soraia; Andrews, Kimberly R; Goldberg, Amanda R; Gour, Digpal S; Hohenlohe, Paul A; Conway, Courtney J; Waits, Lisette P;	The role of neutral and adaptive genomic variation in population diversification and speciation in two ground squirrel species of conservation concern	Molecular ecology	2021	Google Scholar
Barr, Kelly; Beichman, Annabel C; Kalhori, Pooneh; Rajbhandary, Jasmine; Bay, Rachael A; Ruegg, Kristen; Smith, Thomas B;	Persistent panmixia despite extreme habitat loss and population decline in the threatened tricolored blackbird (Agelaius tricolor)	Evolutionary applications	2021	Google Scholar
Benjelloun, Badr; Leempoel, Kevin; Boyer, Frédéric; Stucki, Sylvie; Streeter, Ian; Orozco-terWengel, Pablo; Alberto, Florian J; Servin, Bertrand; Biscarini, Filippo; Alberti, Adriana;	Multiple adaptive solutions to face climatic constraints: novel insights in the debate over the role of convergence in local adaptation	bioRxiv	2021	Google Scholar
Berdan, Emma L; Mérot, Claire; Pavia, Henrik; Johannesson, Kerstin; Wellenreuther, Maren; Butlin, Roger K;	A large chromosomal inversion shapes gene expression in seaweed flies (Coelopa frigida)	Evolution Letters	2021	Google Scholar
Brown, Joshua I;	Landscape Population and Evolutionary Genomics of Several Closely Related Species of Mallard-Like Ducks		2021	Google Scholar
Byer, Nathan W; Fountain, Emily D; Reid, Brendan N; Miller, Kristen; Kulzer, Paige J; Peery, M Zachariah;	Land use and life history constrain adaptive genetic variation and reduce the capacity for climate change adaptation in turtles	BMC genomics	2021	Google Scholar
Byer, Nathan W; Holding, Matthew L; Crowell, Miranda M; Pierson, Todd W; Dilts, Thomas E; Larrucea, Eveline S; Shoemaker, Kevin T; Matocq, Marjorie D;	Adaptive divergence despite low effective population size in a peripherally isolated population of the pygmy rabbit, Brachylagus idahoensis	Molecular ecology	2021	Google Scholar
Crotti, Marco; Yohannes, Elizabeth; Winfield, Ian J; Lyle, Alex A; Adams, Colin E; Elmer, Kathryn R;	Rapid adaptation through genomic and epigenomic responses following translocations in an endangered salmonid	Evolutionary Applications	2021	Google Scholar
Farleigh, Keaka; Vladimirova, Sarah A; Blair, Christopher; Bracken, Jason T; Koochekian, Nazila; Schield, Drew R; Card, Daren C; Finger, Nicholas; Henault, Jonathan; Leaché, Adam D;	The effects of climate and demographic history in shaping genomic variation across populations of the Desert Horned Lizard (Phrynosoma platyrhinos)	Molecular Ecology	2021	Google Scholar
FRANÇOIS, ZIHENG YANG; FLOURI, TOMAS; CHARRAN, TRISTAN; JEZKOVA, TEREZA; DEAN, A; WILLIAMS, CHRISTOPHER BLAIR;	1 Genome-scale data reveal deep lineage divergence and 2 in the Texas horned lizard (Phrynosoma cornutum) throughout the southwestern and 3 central US		2021	Google Scholar
Gamboa, Maybellene Pascual;	Evolutionary underpinnings of microgeographic adaptation in song sparrows distributed along a steep climate gradient		2021	Google Scholar
Gheyas, Almas A; Vallejo-Trujillo, Adriana; Kebede, Adebabay; Lozano-Jaramillo, Maria; Dessie, Tadelle; Smith, Jacqueline; Hanotte, Olivier;	Integrated environmental and genomic analysis reveals the drivers of local adaptation in African indigenous chickens	Molecular biology and evolution	2021	Google Scholar
Hallas, Joshua M; Parchman, Thomas L; Feldman, Chris R;	The influence of history, geography and environment on patterns of diversification in the western terrestrial garter snake	Journal of Biogeography	2021	Google Scholar
Hofmeister, Natalie R; Werner, Scott J; Lovette, Irby J;	Environmental correlates of genetic variation in the invasive European starling in North America	Molecular Ecology	2021	Google Scholar
Hudson, Jamie; Castilla, Juan Carlos; Teske, Peter R; Beheregaray, Luciano B; Haigh, Ivan D; McQuaid, Christopher D; Rius, Marc;	Genomics-informed models reveal extensive stretches of coastline under threat by an ecologically dominant invasive species	Proceedings of the National Academy of Sciences	2021	Google Scholar
Layton, KKS; Snelgrove, PVR; Dempson, J Brian; Kess, Tony; Lehnert, SJ; Bentzen, Paul; Duffy, SJ; Messmer, AM; Stanley, RRE; DiBacco, Claudio;	Genomic evidence of past and future climate-linked loss in a migratory Arctic fish	Nature Climate Change	2021	Google Scholar
Llanos‐Garrido, Alejandro; Briega‐Álvarez, Andrea; Pérez‐Tris, Javier; Díaz, José A;	Environmental association modelling with loci under divergent selection predicts the distribution range of a lizard	Molecular Ecology	2021	Google Scholar
Lou, Fangrui; Gao, Tianxiang; Han, Zhiqiang;	Identification of putative key genes for thermal adaptation in the Japanese mantis shrimp (Oratosquilla oratoria) through population genomic analysis	Comparative Biochemistry and Physiology Part D: Genomics and Proteomics	2021	Google Scholar
Mahoney, Meghan;	Lampreys adjust, mammals non-plussed, birds robust: how ecological and environmental features influence genetic diversity		2021	Google Scholar
Medina, Ricardo; Wogan, Guinevere OU; Bi, Ke; Termignoni‐García, Flavia; Bernal, Manuel Hernando; Jaramillo‐Correa, Juan P; Wang, Ian J; Vázquez‐Domínguez, Ella;	Phenotypic and genomic diversification with isolation by environment along elevational gradients in a neotropical treefrog	Molecular Ecology	2021	Google Scholar
Mendiola, Michael John R; Ravago‐Gotanco, Rachel;	Genetic differentiation and signatures of local adaptation revealed by RADseq for a highly dispersive mud crab Scylla olivacea (Herbst, 1796) in the Sulu Sea	Ecology and Evolution	2021	Google Scholar
Mérot, Claire; Berdan, Emma L; Cayuela, Hugo; Djambazian, Haig; Ferchaud, Anne-Laure; Laporte, Martin; Normandeau, Eric; Ragoussis, Jiannis; Wellenreuther, Maren; Bernatchez, Louis;	Locally adaptive inversions modulate genetic variation at different geographic scales in a seaweed fly	Molecular Biology and Evolution	2021	Google Scholar
Moreira, Lucas Rocha;	Natural selection and demography shape the genomes of New World birds		2021	Google Scholar
Morin, Phillip A; Forester, Brenna R; Forney, Karin A; Crossman, Carla A; Hancock‐Hanser, Brittany L; Robertson, Kelly M; Barrett‐Lennard, Lance G; Baird, Robin W; Calambokidis, John; Gearin, Pat;	Population structure in a continuously distributed coastal marine species, the harbor porpoise, based on microhaplotypes derived from poor‐quality samples	Molecular Ecology	2021	Google Scholar
Sabolić, Iva;	Genomic patterns of phenotypic adaptation in Italian wall lizard Podarcis siculus (Rafinesque-Schmaltz, 1810)		2021	Google Scholar
Salmón, Pablo; Jacobs, Arne; Ahrén, Dag; Biard, Clotilde; Dingemanse, Niels J; Dominoni, Davide M; Helm, Barbara; Lundberg, Max; Senar, Juan Carlos; Sprau, Philipp;	Continent-wide genomic signatures of adaptation to urbanisation in a songbird across Europe	Nature Communications	2021	Google Scholar
Schmidt, Danielle A; Waterhouse, Matthew D; Sjodin, Bryson MF; Russello, Michael A;	Genome-wide analysis reveals associations between climate and regional patterns of adaptive divergence and dispersal in American pikas	Heredity	2021	Google Scholar
Selmoni, Oliver; Lecellier, Gaël; Magalon, Hélène; Vigliola, Laurent; Oury, Nicolas; Benzoni, Francesca; Peignon, Christophe; Joost, Stéphane; Berteaux‐Lecellier, Véronique;	Seascape genomics reveals candidate molecular targets of heat stress adaptation in three coral species	Molecular Ecology	2021	Google Scholar
Serranito, Bruno; Cavalazzi, Marco; Vidal, Pablo; Taurisson-Mouret, Dominique; Ciani, Elena; Bal, Marie; Rouvellac, Eric; Servin, Bertrand; Moreno-Romieux, Carole; Tosser-Klopp, Gwenola;	Local adaptations of Mediterranean sheep and goats through an integrative approach	Scientific Reports	2021	Google Scholar
Sprengelmeyer, Quentin D; Pool, John E;	Ethanol resistance in Drosophila melanogaster has increased in parallel cold‐adapted populations and shows a variable genetic architecture within and between populations	Ecology and Evolution	2021	Google Scholar
Stager, Maria; Senner, Nathan R; Swanson, David L; Carling, Matthew D; Eddy, Douglas K; Greives, Timothy J; Cheviron, Zachary A;	Temperature heterogeneity correlates with intraspecific variation in physiological flexibility in a small endotherm	Nature Communications	2021	Google Scholar
Thomson, Alexander Innes;	Population Genomics Inform the Development of Kelp Cultivation on the West Coast of Scotland	Population Genomics of the Sugar Kelp Saccharina latissima	2021	Google Scholar
Vallejo-Trujillo, Adriana; Kebede, Adebabay; Lozano-Jaramillo, Maria; Dessie, Tadelle; Smith, Jacqueline; Hanotte, Olivier; Gheyas, Almas;	A framework for defining livestock ecotypes based on ecological modelling and exploring genomic environmental adaptation: the example of Ethiopian village chicken	bioRxiv	2021	Google Scholar
Wiener, Pamela; Robert, Christelle; Ahbara, Abulgasim; Salavati, Mazdak; Abebe, Ayele; Kebede, Adebabay; Wragg, David; Friedrich, Juliane; Vasoya, Deepali; Hume, David A;	Whole-genome sequence data suggest environmental adaptation of Ethiopian sheep populations	Genome Biology and Evolution	2021	Google Scholar
Wood, Zachary T; Wiegardt, Andrew K; Barton, Kayla L; Clark, Jonathan D; Homola, Jared J; Olsen, Brian J; King, Benjamin L; Kovach, Adrienne I; Kinnison, Michael T;	Meta‐analysis: Congruence of genomic and phenotypic differentiation across diverse natural study systems	Evolutionary applications	2021	Google Scholar
Xuereb, Amanda; d'Aloia, Cassidy C; Andrello, Marco; Bernatchez, Louis; Fortin, Marie‐Josée;	Incorporating putatively neutral and adaptive genomic data into marine conservation planning	Conservation Biology	2021	Google Scholar
Zhao, Linlin; Qu, Fangyuan; Song, Na; Han, Zhiqiang; Gao, Tianxiang; Zhang, Zhaohui;	Population genomics provides insights into the population structure and temperature-driven adaptation of Collichthys lucidus	BMC genomics	2021	Google Scholar
Zimmerman, Shawna J; Aldridge, Cameron L; Langin, Kathryn M; Wann, Gregory T; Scott Cornman, R; Oyler-McCance, Sara J;	Environmental gradients of selection for an alpine-obligate bird, the white-tailed ptarmigan (Lagopus leucura)	Heredity	2021	Google Scholar
Vallejo-Trujillo, AR;	Genetic diversity and adaptation to environmental challenges of Ethiopian indigenous chicken		2021	Google Scholar
Zhao, Linlin; Qu, Fangyuan; Song, Na; Han, Zhiqiang; Gao, Tianxiang; Zhang, Zhaohui;	Population Genomics Provides Insights into the Population Structure and Climate-driven Adaptation of Collichthys Lucidus		2021	Google Scholar
Gheyas, AA; Vallejo-Trujillo, A; Kebede, A; Lozano-Jaramillo, M; Dessie, T; Smith, J; Hanotte, O	Integrated Environmental and Genomic Analysis Reveals the Drivers of Local Adaptation in African Indigenous Chickens	MOLECULAR BIOLOGY AND EVOLUTION	2021	WoS
Schweizer, RM; Jones, MR; Bradburd, GS; Storz, JF; Senner, NR; Wolf, C; Cheviron, ZA	Broad Concordance in the Spatial Distribution of Adaptive and Neutral Genetic Variation across an Elevational Gradient in Deer Mice	MOLECULAR BIOLOGY AND EVOLUTION	2021	WoS
Andrews, KR; Epstein, B; Leslie, MS; Fiedler, P; Morin, PA; Hoelzel, AR	Genomic signatures of divergent selection are associated with social behaviour for spinner dolphin ecotypes	MOLECULAR ECOLOGY	2021	WoS
Barbosa, S; Andrews, KR; Goldberg, AR; Gour, DS; Hohenlohe, PA; Conway, CJ; Waits, LP	The role of neutral and adaptive genomic variation in population diversification and speciation in two ground squirrel species of conservation concern	MOLECULAR ECOLOGY	2021	WoS
Byer, NW; Holding, ML; Crowell, MM; Pierson, TW; Dilts, TE; Larrucea, ES; Shoemaker, KT; Matocq, MD	Adaptive divergence despite low effective population size in a peripherally isolated population of the pygmy rabbit, Brachylagus idahoensis	MOLECULAR ECOLOGY	2021	WoS
Farleigh, K; Vladimirova, SA; Blair, C; Bracken, JT; Koochekian, N; Schield, DR; Card, DC; Finger, N; Henault, J; Leaché, AD; Castoe, TA; Jezkova, T	The effects of climate and demographic history in shaping genomic variation across populations of the Desert Horned Lizard (Phrynosoma platyrhinos)	MOLECULAR ECOLOGY	2021	WoS
Hallas, JM; Parchman, TL; Feldman, CR	The influence of history, geography and environment on patterns of diversification in the western terrestrial garter snake	JOURNAL OF BIOGEOGRAPHY	2021	WoS
Hofmeister, NR; Werner, SJ; Lovette, IJ	Environmental correlates of genetic variation in the invasive European starling in North America	MOLECULAR ECOLOGY	2021	WoS
Xuereb, A; D'Aloia, CC; Andrello, M; Bernatchez, L; Fortin, MJ	Incorporating putatively neutral and adaptive genomic data into marine conservation planning	CONSERVATION BIOLOGY	2021	WoS
Zimmerman, SJ; Aldridge, CL; Langin, KM; Wann, GT; Cornman, RS; Oyler-McCance, SJ	Environmental gradients of selection for an alpine-obligate bird, the white-tailed ptarmigan (Lagopus leucura)	HEREDITY	2021	WoS
Fenderson, Lindsey E; Kovach, Adrienne I; Llamas, Bastien;	Spatiotemporal landscape genetics: Investigating ecology and evolution through space and time	Molecular Ecology	2020	Google Scholar
Capblancq, Thibaut; Fitzpatrick, Matthew C; Bay, Rachael A; Exposito-Alonso, Moises; Keller, Stephen R;	Genomic prediction of (mal) adaptation across current and future climatic landscapes	Annual Review of Ecology, Evolution, and Systematics	2020	Google Scholar
Mérot, Claire; Berdan, Emma; Cayuela, Hugo; Djambazian, Haig; Ferchaud, Anne-Laure; Laporte, Martin; Normandeau, Eric; Ragoussis, Jiannis; Wellenreuther, Maren; Bernatchez, Louis;	Chromosomal rearrangements represent modular cassettes for local adaptation across different geographic scales	bioRxiv	2020	Google Scholar
平尾知士; 永野聡一郎; 三嶋賢太郎;	国際会議 Not Animalia and Animal Genome XXVIII への参加報告	森林遺伝育種	2020	Google Scholar
Xuereb, Amanda; D’Aloia, Cassidy C; Daigle, Rémi M; Andrello, Marco; Dalongeville, Alicia; Manel, Stéphanie; Mouillot, David; Guichard, Frédéric; Côté, Isabelle M; Curtis, Janelle MR;	Marine conservation and marine protected areas	Population genomics: marine organisms	2020	Google Scholar
Höglund, Jacob; Laurila, Anssi; Rödin-Mörch, Patrik;	Population genomics and wildlife adaptation in the face of climate change	Population genomics: wildlife	2020	Google Scholar
Stager, Maria; Senner, Nathan R; Swanson, David L; Cheviron, Zachary A;	The environmental drivers of variation in Junco physiological flexibility	Let us know how access to this document benefits you.	2020	Google Scholar
Dallaire, Xavier;	Génomique de population de l'omble chevalier (Salvelinus alpinus) au Nunavik		2020	Google Scholar
Matthey-Doret, Rémi;	Evolution in heterogeneous environments		2020	Google Scholar
Schmitt, Sylvain;	Génomique écologique de l'exploitation de niche et de la performance individuelle chez les arbres forestiers tropicaux		2020	Google Scholar
Birkeland, Siri;	Tracing Molecular Patterns of Adaptation in Arctic Brassicaceae: Evolutionary repeatability and adaptations to extreme abiotic stress	Series of dissertations submitted to the Faculty of Mathematics and Natural Sciences, University of Oslo.	2020	Google Scholar
Christiansen, Henrik;	Connectivity and Evolution of Fishes in the Southern Ocean		2020	Google Scholar
Tigano, Anna;	A population genomics approach to uncover the CNVs, and their evolutionary significance, hidden in reduced‐representation sequencing data sets		2020	Google Scholar
Valette, T; Leitwein, M; Lascaux, J-M; Desmarais, E; Berrebi, P; Guinand, B;	Spotting genome-wide pigmentation variation in a brown trout admixture context	bioRxiv	2020	Google Scholar
Creech, Tyler G; Epps, Clinton W; Wehausen, John D; Crowhurst, Rachel S; Jaeger, Jef R; Longshore, Kathleen; Holton, Brandon; Sloan, William B; Monello, Ryan J;	Genetic and environmental indicators of climate change vulnerability for desert bighorn sheep	Frontiers in Ecology and Evolution	2020	Google Scholar
Brauer, Chris J; Beheregaray, Luciano B;	Recent and rapid anthropogenic habitat fragmentation increases extinction risk for freshwater biodiversity	Evolutionary applications	2020	Google Scholar
Hu, Zi-Min; Zhong, Kai-Le; Weinberger, Florian; Duan, De-Lin; Draisma, Stefano GA; Serrão, Ester A;	Linking ecology to genetics to better understand adaptation and evolution: a review in marine macrophytes	Frontiers in Marine Science	2020	Google Scholar
Stahlke, Amanda R; Epstein, Brendan; Barbosa, Soraia; Patton, Austin; Hendricks, SA; Veillet, A; Fraik, AK; Schonfeld, B; McCallum, H; Hamede, R;	Historical and contemporary signatures of selection in response to transmissible cancer in the Tasmanian devil (Sarcophilus harrisii)	Evolutionary Biology	2020	Google Scholar
Pereira, Vanderley José;	Explanining the vigor (relative and absolute) in seeds: the biological meaning behind the mathematician	Biosci. j.(Online)	2020	Google Scholar
Ackiss, Amanda S; Balao, Francisco;	Diving in uncharted waters: An updated genetics toolkit highlights the challenges of polyploidy in landscape genomics analyses		2020	Google Scholar
Waldvogel, Ann-Marie; Schreiber, Dennis; Pfenninger, Markus; Feldmeyer, Barbara;	Climate change genomics calls for standardized data reporting	Frontiers in Ecology and Evolution	2020	Google Scholar
Selmoni, Oliver; Vajana, Elia; Guillaume, Annie; Rochat, Estelle; Joost, Stéphane;	Sampling strategy optimization to increase statistical power in landscape genomics: A simulation‐based approach	Molecular ecology resources	2020	Google Scholar
Liberles, David A; Chang, Belinda; Geiler-Samerotte, Kerry; Goldman, Aaron; Hey, Jody; Kaçar, Betül; Meyer, Michelle; Murphy, William; Posada, David; Storfer, Andrew;	Emerging frontiers in the study of molecular evolution	Journal of molecular evolution	2020	Google Scholar
Azam, MG; Iqbal, MS; Hossain, MA; Hossain, MF;	Stability investigation and genotype× environment association in chickpea genotypes utilizing AMMI and GGE biplot model	Genetics and Molecular Research	2020	Google Scholar
Arab, Mohammad M; Marrano, Annarita; Abdollahi-Arpanahi, Rostam; Leslie, Charles A; Cheng, Hao; Neale, David B; Vahdati, Kourosh;	Combining phenotype, genotype, and environment to uncover genetic components underlying water use efficiency in Persian walnut	Journal of experimental botany	2020	Google Scholar
Temunović, Martina; Garnier‐Géré, Pauline; Morić, Maja; Franjić, Jozo; Ivanković, Mladen; Bogdan, Saša; Hampe, Arndt;	Candidate gene SNP variation in floodplain populations of pedunculate oak (Quercus robur L.) near the species' southern range margin: Weak differentiation yet distinct associations with water availability	Molecular ecology	2020	Google Scholar
Leroy, Thibault; Louvet, Jean‐Marc; Lalanne, Céline; Le Provost, Grégoire; Labadie, Karine; Aury, Jean‐Marc; Delzon, Sylvain; Plomion, Christophe; Kremer, Antoine;	Adaptive introgression as a driver of local adaptation to climate in European white oaks	New Phytologist	2020	Google Scholar
Isabel, Nathalie; Holliday, Jason A; Aitken, Sally N;	Forest genomics: Advancing climate adaptation, forest health, productivity, and conservation	Evolutionary Applications	2020	Google Scholar
Mahony, Colin R; MacLachlan, Ian R; Lind, Brandon M; Yoder, Jeremy B; Wang, Tongli; Aitken, Sally N;	Evaluating genomic data for management of local adaptation in a changing climate: A lodgepole pine case study	Evolutionary Applications	2020	Google Scholar
Selmoni, Oliver; Rochat, Estelle; Lecellier, Gael; Berteaux‐Lecellier, Veronique; Joost, Stéphane;	Seascape genomics as a new tool to empower coral reef conservation strategies: An example on north‐western Pacific Acropora digitifera	Evolutionary Applications	2020	Google Scholar
Zhao, Wei; Sun, Yan‐Qiang; Pan, Jin; Sullivan, Alexis R; Arnold, Michael L; Mao, Jian‐Feng; Wang, Xiao‐Ru;	Effects of landscapes and range expansion on population structure and local adaptation	New Phytologist	2020	Google Scholar
Du, Fang K; Wang, Tianrui; Wang, Yuyao; Ueno, Saneyoshi; de Lafontaine, Guillaume;	Contrasted patterns of local adaptation to climate change across the range of an evergreen oak, Quercus aquifolioides	Evolutionary Applications	2020	Google Scholar
Borrell, James S; Zohren, Jasmin; Nichols, Richard A; Buggs, Richard JA;	Genomic assessment of local adaptation in dwarf birch to inform assisted gene flow	Evolutionary Applications	2020	Google Scholar
Selmoni, Oliver; Lecellier, Gaël; Vigliola, Laurent; Berteaux-Lecellier, Véronique; Joost, Stéphane;	Coral cover surveys corroborate predictions on reef adaptive potential to thermal stress	Scientific reports	2020	Google Scholar
Napier, Joseph D; de Lafontaine, Guillaume; Hu, Feng Sheng;	Exploring genomic variation associated with drought stress in Picea mariana populations	Ecology and Evolution	2020	Google Scholar
Bellis, Emily S; Kelly, Elizabeth A; Lorts, Claire M; Gao, Huirong; DeLeo, Victoria L; Rouhan, Germinal; Budden, Andrew; Bhaskara, Govinal B; Hu, Zhenbin; Muscarella, Robert;	Genomics of sorghum local adaptation to a parasitic Not Animalia	Proceedings of the National Academy of Sciences	2020	Google Scholar
Jordan, Rebecca; Prober, Suzanne M; Hoffmann, Ary A; Dillon, Shannon K;	Combined analyses of phenotype, genotype and climate implicate local adaptation as a driver of diversity in Eucalyptus microcarpa (grey box)	Forests	2020	Google Scholar
Todesco, Marco; Owens, Gregory L; Bercovich, Natalia; Légaré, Jean-Sébastien; Soudi, Shaghayegh; Burge, Dylan O; Huang, Kaichi; Ostevik, Katherine L; Drummond, Emily BM; Imerovski, Ivana;	Massive haplotypes underlie ecotypic differentiation in sunflowers	Nature	2020	Google Scholar
Bertin, Angéline; Espinosa, Mara I; Bustamante, Catalina A; Troncoso, Alejandra J; Gouin, Nicolas;	Genome-wide genetic diversity yields insights into genomic responses of candidate climate-selected loci in an Andean wetland Not Animalia	Scientific Reports	2020	Google Scholar
Silva, Amanda R; Resende-Moreira, Luciana C; Carvalho, Carolina S; Lanes, Eder CM; Ortiz-Vera, Mabel P; Viana, Pedro L; Jaffé, Rodolfo;	Range-wide neutral and adaptive genetic structure of an endemic herb from Amazonian Savannas	AoB Not Animalias	2020	Google Scholar
Degner, Jonathan;	Local Adaptation in the Interior Spruce Hybrid Complex	The Spruce Genome	2020	Google Scholar
Hamelin, Richard C; Roe, Amanda D;	Genomic biosurveillance of forest invasive alien enemies: A story written in code	Evolutionary Applications	2020	Google Scholar
Lasky, Jesse R; Hooten, Mevin B; Adler, Peter B;	What processes must we understand to forecast regional-scale population dynamics?	Proceedings of the Royal Society B	2020	Google Scholar
Walters, Sheree J; Robinson, Todd P; Byrne, Margaret; Wardell‐Johnson, Grant W; Nevill, Paul;	Contrasting patterns of local adaptation along climatic gradients between a sympatric parasitic and autotrophic tree species	Molecular Ecology	2020	Google Scholar
Schmitt, Sylvain;	Ecological genomics of niche exploitation and individual performance in tropical forest trees		2020	Google Scholar
Weiss, Matthew;	Quantitative Genetics in Sugar Pine		2020	Google Scholar
DeSilva, Rainbow;	Pattern and process: An examination of how evolutionary forces shape patterns of genetic diversity and adaptive potential in the long-lived tree species, giant sequoia		2020	Google Scholar
Estravis-Barcala, Maximiliano; Mattera, María Gabriela; Soliani, Carolina; Bellora, Nicolás; Opgenoorth, Lars; Heer, Katrin; Arana, María Verónica;	Molecular bases of responses to abiotic stress in trees	Journal of Experimental Botany	2020	Google Scholar
Menon, Mitra;	Interspecific gene flow potentiates adaptive evolution in a hybrid zone formed between Pinus strobiformis and Pinus flexilis		2020	Google Scholar
Ackiss, AS; Balao, F	Diving in uncharted waters: An updated genetics toolkit highlights the challenges of polyploidy in landscape genomics analyses	MOLECULAR ECOLOGY RESOURCES	2020	WoS
Waldvogel, AM; Schreiber, D; Pfenninger, M; Feldmeyer, B	Climate Change Genomics Calls for Standardized Data Reporting	FRONTIERS IN ECOLOGY AND EVOLUTION	2020	WoS
DeSilva, R; Dodd, RS	Association of genetic and climatic variability in giant sequoia,Sequoiadendron giganteum, reveals signatures of local adaptation along moisture-related gradients	ECOLOGY AND EVOLUTION	2020	WoS
Mérot, C	Making the most of population genomic data to understand the importance of chromosomal inversions for adaptation and speciation	MOLECULAR ECOLOGY	2020	WoS
van Boheemen, LA; Hodgins, KA	Rapid repeatable phenotypic and genomic adaptation following multiple introductions	MOLECULAR ECOLOGY	2020	WoS
Arab, MM; Marrano, A; Abdollahi-Arpanahi, R; Leslie, CA; Cheng, H; Neale, DB; Vahdati, K	Combining phenotype, genotype, and environment to uncover genetic components underlying water use efficiency in Persian walnut	JOURNAL OF EXPERIMENTAL BOTANY	2020	WoS
Bellis, ES; Kelly, EA; Lorts, CM; Gao, HR; Deleo, VL; Rouhan, G; Budden, A; Bhaskara, GB; Hu, ZB; Muscarella, R; Timko, MP; Nebie, B; Runo, SM; Chilcoat, ND; Juenger, TE; Morris, GP; dePamphilis, CW; Lasky, JR	Genomics of sorghum local adaptation to a parasitic Not Animalia	PROCEEDINGS OF THE NATIONAL ACADEMY OF SCIENCES OF THE UNITED STATES OF AMERICA	2020	WoS
Leroy, T; Louvet, JM; Lalanne, C; Le Provost, G; Labadie, K; Aury, JM; Delzon, S; Plomion, C; Kremer, A	Adaptive introgression as a driver of local adaptation to climate in European white oaks	NEW PHYTOLOGIST	2020	WoS
Napier, JD; de Lafontaine, G; Hu, FS	Exploring genomic variation associated with drought stress inPicea marianapopulations	ECOLOGY AND EVOLUTION	2020	WoS
Silva, AR; Resende-Moreira, LC; Carvalho, CS; Lanes, ECM; Ortiz-Vera, MP; Viana, PL; Jaffé, R	Range-wide neutral and adaptive genetic structure of an endemic herb from Amazonian Savannas	AOB Not AnimaliaS	2020	WoS
Temunovic, M; Garnier-Géré, P; Moric, M; Franjic, J; Ivankovic, M; Bogdan, S; Hampe, A	Candidate gene SNP variation in floodplain populations of pedunculate oak (Quercus roburL.) near the species' southern range margin: Weak differentiation yet distinct associations with water availability	MOLECULAR ECOLOGY	2020	WoS
Walters, SJ; Robinson, TP; Byrne, M; Wardell-Johnson, GW; Nevill, P	Contrasting patterns of local adaptation along climatic gradients between a sympatric parasitic and autotrophic tree species	MOLECULAR ECOLOGY	2020	WoS
Zhao, W; Sun, YQ; Pan, J; Sullivan, AR; Arnold, ML; Mao, JF; Wang, XR	Effects of landscapes and range expansion on population structure and local adaptation	NEW PHYTOLOGIST	2020	WoS
Tigano, A	A population genomics approach to uncover the CNVs, and their evolutionary significance, hidden in reduced-representation sequencing data sets	MOLECULAR ECOLOGY	2020	WoS
Bekkevold, Dorte; Höjesjö, Johan; Nielsen, Einar Eg; Aldvén, David; Als, Thomas Damm; Sodeland, Marte; Kent, Matthew Peter; Lien, Sigbjørn; Hansen, Michael Møller;	Northern European Salmo trutta (L.) populations are genetically divergent across geographical regions and environmental gradients	Evolutionary Applications	2020	Google Scholar
Dorant, Yann; Cayuela, Hugo; Wellband, Kyle; Laporte, Martin; Rougemont, Quentin; Mérot, Claire; Normandeau, Eric; Rochette, Rémy; Bernatchez, Louis;	Copy number variants outperform SNPs to reveal genotype–temperature association in a marine species	Molecular Ecology	2020	Google Scholar
Ferchaud, Anne‐Laure; Leitwein, Maeva; Laporte, Martin; Boivin‐Delisle, Damien; Bougas, Bérénice; Hernandez, Cécilia; Normandeau, Éric; Thibault, Isabel; Bernatchez, Louis;	Adaptive and maladaptive genetic diversity in small populations: Insights from the Brook Charr (Salvelinus fontinalis) case study	Molecular Ecology	2020	Google Scholar
Hohenlohe, Paul A; Magalhaes, Isabel Santos;	The population genomics of parallel adaptation: lessons from threespine stickleback	Population genomics: Marine organisms	2020	Google Scholar
Landguth, Erin L; Forester, Brenna R; Eckert, Andrew J; Shirk, Andrew J; Menon, Mitra; Whipple, Amy; Day, Casey C; Cushman, Samuel A;	Modelling multilocus selection in an individual‐based, spatially‐explicit landscape genetics framework	Molecular ecology resources	2020	Google Scholar
Ma, Ling; Cao, Li‐Jun; Hoffmann, Ary A; Gong, Ya‐Jun; Chen, Jin‐Cui; Chen, Hong‐Song; Wang, Xu‐Bo; Zeng, Ai‐Ping; Wei, Shu‐Jun; Zhou, Zhong‐Shi;	Rapid and strong population genetic differentiation and genomic signatures of climatic adaptation in an invasive mealybug	Diversity and Distributions	2020	Google Scholar
Mahtani-Williams, Sarita; Fulton, William; Desvars-Larrive, Amelie; Lado, Sara; Elbers, Jean Pierre; Halpern, Bálint; Herczeg, Dávid; Babocsay, Gergely; Lauš, Boris; Nagy, Zoltán Tamás;	Landscape genomics of a widely distributed snake, Dolichophis caspius (Gmelin, 1789) across Eastern Europe and Western Asia	Genes	2020	Google Scholar
Maselko, Jacek; Andrews, Kimberly R; Hohenlohe, Paul A;	Long‐lived marine species may be resilient to environmental variability through a temporal portfolio effect	Ecology and Evolution	2020	Google Scholar
Muir, Anna P; Dubois, Stanislas F; Ross, Rebecca E; Firth, Louise B; Knights, Antony M; Lima, Fernando P; Seabra, Rui; Corre, Erwan; Le Corguillé, Gildas; Nunes, Flavia LD;	Seascape genomics reveals population isolation in the reef-building honeycomb worm, Sabellaria alveolata (L.)	BMC Evolutionary Biology	2020	Google Scholar
Pratt, Eleanor;	The Genomic Basis of Adaptation in Bottlenose Dolphins (genus Tursiops).		2020	Google Scholar
Segovia, Nicolás I; González-Wevar, Claudio A; Haye, Pilar A;	Signatures of local adaptation in the spatial genetic structure of the ascidian Pyura chilensis along the southeast Pacific coast	Scientific Reports	2020	Google Scholar
Smith, Steve; Brauer, Chris J; Sasaki, Minami; Unmack, Peter J; Guillot, Gilles; Laporte, Martin; Bernatchez, Louis; Beheregaray, Luciano B;	Latitudinal variation in climate‐associated genes imperils range edge populations	Molecular Ecology	2020	Google Scholar
Sutherland, Ben JG; Rycroft, Claire; Ferchaud, Anne‐Laure; Saunders, Rob; Li, Li; Liu, Sheng; Chan, Amy M; Otto, Sarah P; Suttle, Curtis A; Miller, Kristina M;	Relative genomic impacts of translocation history, hatchery practices, and farm selection in Pacific oyster Crassostrea gigas throughout the Northern Hemisphere	Evolutionary Applications	2020	Google Scholar
Takeuchi, Takeshi; Masaoka, Tetsuji; Aoki, Hideo; Koyanagi, Ryo; Fujie, Manabu; Satoh, Noriyuki;	Divergent northern and southern populations and demographic history of the pearl oyster in the western Pacific revealed with genomic SNPs	Evolutionary Applications	2020	Google Scholar
Torrado, Héctor; Carreras, Carlos; Raventos, Núria; Macpherson, Enrique; Pascual, Marta;	Individual-based population genomics reveal different drivers of adaptation in sympatric fish	Scientific reports	2020	Google Scholar
Zhelev, Zhivko; Mollov, Ivelin; Tsonev, Stefan;	Body size and color polymorphism in Bufotes viridis complex (Anura: Bufonidae) inhabiting two semi-natural areas in Plovdiv City, Bulgaria.	North-Western Journal of Zoology	2020	Google Scholar
Zimmerman, Shawna J; Aldridge, Cameron L; Oyler-McCance, Sara J;	An empirical comparison of population genetic analyses using microsatellite and SNP data for a species of conservation concern	BMC genomics	2020	Google Scholar
Hofmeister, Natalie; Werner, Scott; Lovette, Irby;	Environmental correlates of genetic variation in the invasive and largely panmictic European starling in North America	Authorea Preprints	2020	Google Scholar
Llanos-Garrido, Alejandro; Briega-Alvarez, Andrea; Pérez-Tris, Javier; Díaz, José;	Environmental association modelling with loci under divergent selection accurately predicts the distribution range of a lizard	Authorea Preprints	2020	Google Scholar
Muir, A; Dubois, S; Ross, R; Firth, Louise; Knights, Antony; Seabra, R; Lima, F; Corre, E; Le Corguille, G; Nunes, F;	Seascape genomics reveals population isolation due to ocean circulation patterns in the reef-building honeycomb worm, Sabellaria alveolata		2020	Google Scholar
Stager, Maria; Senner, Nathan R; Swanson, David L; Cheviron, Zachary A;	The environmental drivers of variation in Junco physiological flexibility	Let us know how access to this document benefits you.	2020	Google Scholar
Cayuela, H; Rougemont, Q; Laporte, M; Mérot, C; Normandeau, E; Dorant, Y; Torresen, OK; Hoff, SNK; Jentoft, S; Sirois, P; Castonguay, M; Jansen, T; Praebel, K; Clément, M; Bernatchez, L	Shared ancestral polymorphisms and chromosomal rearrangements as potential drivers of local adaptation in a marine fish	MOLECULAR ECOLOGY	2020	WoS
Bekkevold, D; Höjesjö, J; Nielsen, EE; Aldvén, D; Als, TD; Sodeland, M; Kent, MP; Lien, S; Hansen, MM	Northern European Salmo trutta (L.) populations are genetically divergent across geographical regions and environmental gradients	EVOLUTIONARY APPLICATIONS	2020	WoS
Landguth, EL; Forester, BR; Eckert, AJ; Shirk, AJ; Menon, M; Whipple, A; Day, CC; Cushman, SA	Modelling multilocus selection in an individual-based, spatially-explicit landscape genetics framework	MOLECULAR ECOLOGY RESOURCES	2020	WoS
Maselko, J; Andrews, KR; Hohenlohe, PA	Long-lived marine species may be resilient to environmental variability through a temporal portfolio effect	ECOLOGY AND EVOLUTION	2020	WoS
Muir, AP; Dubois, SF; Ross, RE; Firth, LB; Knights, AM; Lima, FP; Seabra, R; Corre, E; Le Corguillé, G; Nunes, FLD	Seascape genomics reveals population isolation in the reef-building honeycomb worm,Sabellaria alveolata(L.)	BMC EVOLUTIONARY BIOLOGY	2020	WoS
SAGE-GROUSE, GUNNISON;	CHAPTER IV. SIGNATURES OF ADAPTIVE DIVERGENCE AMONG POPULATIONS OF	GENETICS, GENOMICS, GROUSE, AND CONSERVATION: USE OF GENETIC AND GENOMIC DATA TO EVALUATE CONSERVATION ACTIONS AND CHARACTERIZE POPULATIONS OF GUNNISON SAGE-GROUSE	2019	Google Scholar
Vajana, Elia; Lozano-Jaramillo, María; ILRI, Addis Ababa;	Landscape genomics		2019	Google Scholar
Funk, WC; Forester, Brenna R; Converse, Sarah J; Darst, Catherine; Morey, Steve;	Improving conservation policy with genomics: a guide to integrating adaptive potential into US Endangered Species Act decisions for conservation practitioners and geneticists	Conservation Genetics	2019	Google Scholar
Balkenhol, Niko; Dudaniec, Rachael Y; Krutovsky, Konstantin V; Johnson, Jeremy S; Cairns, David M; Segelbacher, Gernot; Selkoe, Kimberly A; von der Heyden, Sophie; Wang, Ian J; Selmoni, Oliver;	Landscape genomics: understanding relationships between environmental heterogeneity and genomic characteristics of populations	Population genomics: Concepts, approaches and applications	2019	Google Scholar
Luikart, Gordon; Kardos, Marty; Hand, Brian K; Rajora, Om P; Aitken, Sally N; Hohenlohe, Paul A;	Population genomics: advancing understanding of nature	Population genomics: Concepts, approaches and applications	2019	Google Scholar
Hohenlohe, Paul A; Hand, Brian K; Andrews, Kimberly R; Luikart, Gordon;	Population genomics provides key insights in ecology and evolution	Population genomics: Concepts, approaches and applications	2019	Google Scholar
Napier, Joseph David;	Species response to shifting and variable climates		2019	Google Scholar
Llanos Garrido, Alejandro;	Variación genética y fenotípica en" Psammodromus algirus"(lagartija colilarga: implicaciones ecológicas y evolutivas		2019	Google Scholar
Zimmerman, Shawna Jean;	Genetics, genomics, grouse, and conservation: use of genetic and genomic data to evaluate conservation actions and characterize populations of Gunnison sage-grouse		2019	Google Scholar
Piette-Lauzière, Gabriel;	Évolution et diversité de deux formes de ciscos (nigripinnis et artedi) dans un drainage proglaciaire du lac Algonquin		2019	Google Scholar
Ahad, Md Abdul; Dinajpur, Bangladesh; Ferdous, ASMA;	Terminology of biotechnology, biomedical engineering, molecular biology, genetics and breeding	Dhaka: Himachal Publications Limited	2019	Google Scholar
Vallejo, Adriana; Kebede, Adebabay; Lozano, Maria; Smith, Jacqueline; Hanotte, Olivier; Gheyas, Almas;	Integrating Ecological Niche Modelling with genomics to dissect tropical adaptation in Ethiopian indigenous chicken	37th International Society for Animal Genetics Conference	2019	Google Scholar
Collier-Robinson, Levi Fayne Maakawhio;	A genomics approach to the conservation of kōwaro (Canterbury mudfish, Neochanna burrowsius).		2019	Google Scholar
Keshav Kumar Upadhyay, Keshav;	Developing Growth Model using Dendrochronological and Remote Sensing Observations for Important Tree Species of Mizoram		2019	Google Scholar
Razgour, Orly; Forester, Brenna; Taggart, John B; Bekaert, Michaël; Juste, Javier; Ibáñez, Carlos; Puechmaille, Sébastien J; Novella-Fernandez, Roberto; Alberdi, Antton; Manel, Stéphanie;	Considering adaptive genetic variation in climate change vulnerability assessment reduces species range loss projections	Proceedings of the National Academy of Sciences	2019	Google Scholar
Luikart, Gordon; Kardos, Marty; Hand, Brian K; Rajora, Om P; Aitken, Sally N; Hohenlohe, Paul A;	Population genomics: advancing understanding of nature	Population genomics: Concepts, approaches and applications	2019	Google Scholar
Fitzpatrick, Sarah W; Funk, W Chris;	Genomics for genetic rescue	Population genomics: wildlife	2019	Google Scholar
Booker, Tom R; Yeaman, Sam; Whitlock, Michael C;	Global adaptation confounds the search for local adaptation	bioRxiv	2019	Google Scholar
Ferrero-Serrano, Ángel; Assmann, Sarah M;	Phenotypic and genome-wide association with the local environment of Arabidopsis	Nature Ecology & Evolution	2019	Google Scholar
De La Torre, Amanda R; Wilhite, Benjamin; Neale, David B;	Environmental genome-wide association reveals climate adaptation is shaped by subtle to moderate allele frequency shifts in loblolly pine	Genome Biology and Evolution	2019	Google Scholar
Zhang, Man; Suren, Haktan; Holliday, Jason A;	Phenotypic and genomic local adaptation across latitude and altitude in Populus trichocarpa	Genome biology and evolution	2019	Google Scholar
Milesi, Pascal; Berlin, Mats; Chen, Jun; Orsucci, Marion; Li, Lili; Jansson, Gunnar; Karlsson, Bo; Lascoux, Martin;	Assessing the potential for assisted gene flow using past introduction of Norway spruce in southern Sweden: Local adaptation and genetic basis of quantitative traits in trees	Evolutionary Applications	2019	Google Scholar
Poncet, Valérie; Tournebize, Rémi; Aquino, Sinara O; Marraccini, Pierre; Mariac, Cédric; Bethune, Kevin; Andrade, Alan Carvalho; Kiwuka, Catherine; Crouzillat, Dominique; Anten, Niels PR;	Patterns of adaptive genetic variation across Coffea canephora		2019	Google Scholar
Murray, Kevin D; Janes, Jasmine K; Jones, Ashley; Bothwell, Helen M; Andrew, Rose L; Borevitz, Justin O;	Landscape drivers of genomic diversity and divergence in woodland Eucalyptus	Molecular ecology	2019	Google Scholar
Grdiša, Martina; Radosavljević, Ivan; Liber, Zlatko; Stefkov, Gjoshe; Ralli, Parthenopi; Chatzopoulou, Paschalina S; Carović-Stanko, Klaudija; Šatović, Zlatko;	Divergent selection and genetic structure of Sideritis scardica populations from southern Balkan Peninsula as revealed by AFLP fingerprinting	Scientific reports	2019	Google Scholar
Chhetri, Hari Bahadur;	Association Genetics and Local Adaptation of Populus trichocarpa Torr. & Gray		2019	Google Scholar
Ahrens, Collin W; Byrne, Margaret; Rymer, Paul D;	Standing genomic variation within coding and regulatory regions contributes to the adaptive capacity to climate in a foundation tree species	Molecular Ecology	2019	Google Scholar
Gorton, Amanda Jane;	The spatial scale of adaptation in common ragweed (Ambrosia artemisiifolia)		2019	Google Scholar
Cullingham, Catherine I; Janes, Jasmine K; Hamelin, Richard C; James, Patrick MA; Murray, Brent W; Sperling, Felix AH;	The contribution of genetics and genomics to understanding the ecology of the mountain pine beetle system	Canadian Journal of Forest Research	2019	Google Scholar
Kolis, Kory M;	Adaptation to a geothermal soil mosaic shapes genome-wide patterns of diversity and differentiation in Yellowstone monkeyflowers (M. guttatus)		2019	Google Scholar
Visch, Wouter;	Sustainable kelp aquaculture in Sweden		2019	Google Scholar
Keshav Kumar Upadhyay, Keshav;	Developing Growth Model using Dendrochronological and Remote Sensing Observations for Important Tree Species of Mizoram		2019	Google Scholar
Ahrens, CW; Byrne, M; Rymer, PD	Standing genomic variation within coding and regulatory regions contributes to the adaptive capacity to climate in a foundation tree species	MOLECULAR ECOLOGY	2019	WoS
De la Torre, AR; Wilhite, B; Neale, DB	Environmental Genome-Wide Association Reveals Climate Adaptation Is Shaped by Subtle to Moderate Allele Frequency Shifts in Loblolly Pine	GENOME BIOLOGY AND EVOLUTION	2019	WoS
Zhang, M; Suren, H; Holliday, JA	Phenotypic and Genomic Local Adaptation across Latitude and Altitude in Populus trichocarpa	GENOME BIOLOGY AND EVOLUTION	2019	WoS
Bernatchez, Simon; Xuereb, Amanda; Laporte, Martin; Benestan, Laura; Steeves, Royce; Laflamme, Mark; Bernatchez, Louis; Mallet, Martin A;	Seascape genomics of eastern oyster (Crassostrea virginica) along the Atlantic coast of Canada	Evolutionary Applications	2019	Google Scholar
Chavarria‐Pizarro, Tania; Gomez, Juan Pablo; Ungvari‐Martin, Judit; Bay, Rachael; Miyamoto, Michael M; Kimball, Rebecca;	Strong phenotypic divergence in spite of low genetic structure in the endemic Mangrove Warbler subspecies (Setophaga petechia xanthotera) of Costa Rica	Ecology and Evolution	2019	Google Scholar
Gallego‐García, Natalia; Forero‐Medina, Germán; Vargas‐Ramírez, Mario; Caballero, Susana; Shaffer, Howard Bradley;	Landscape genomic signatures indicate reduced gene flow and forest‐associated adaptive divergence in an endangered neotropical turtle	Molecular ecology	2019	Google Scholar
Gouin, Nicolas; Bertin, Angéline; Espinosa, Mara I; Snow, Daniel D; Ali, Jonathan M; Kolok, Alan S;	Pesticide contamination drives adaptive genetic variation in the endemic mayfly Andesiops torrens within a semi-arid agricultural watershed of Chile	Environmental Pollution	2019	Google Scholar
Hanotte, Olivier H; Trujillo, AV; Kebede, A; Gheyas, Almas A;	The importance of local adaptation for sustainable chicken production: the example of Ethiopia		2019	Google Scholar
Li, Yu-Long; Xue, Dong-Xiu; Zhang, Bai-Dong; Liu, Jin-Xian;	Population genomic signatures of genetic structure and environmental selection in the catadromous roughskin sculpin Trachidermus fasciatus	Genome Biology and Evolution	2019	Google Scholar
Miller, Adam D; Hoffmann, Ary A; Tan, Mun Hua; Young, Mary; Ahrens, Collin; Cocomazzo, Michael; Rattray, Alex; Ierodiaconou, Daniel A; Treml, Eric; Sherman, Craig DH;	Local and regional scale habitat heterogeneity contribute to genetic adaptation in a commercially important marine mollusc (Haliotis rubra) from southeastern Australia	Molecular Ecology	2019	Google Scholar
Montero‐Mendieta, Santiago; Tan, Ken; Christmas, Matthew J; Olsson, Anna; Vilà, Carles; Wallberg, Andreas; Webster, Matthew T;	The genomic basis of adaptation to high‐altitude habitats in the eastern honey bee (Apis cerana)	Molecular Ecology	2019	Google Scholar
Ribeiro, Ângela M; Puetz, Lara; Pattinson, Nicholas B; Dalén, Love; Deng, Yuan; Zhang, Guojie; da Fonseca, Rute R; Smit, Ben; Gilbert, M Thomas P;	31° South: The physiology of adaptation to arid conditions in a passerine bird	Molecular Ecology	2019	Google Scholar
Sherpa, Stéphanie; Guéguen, Maya; Renaud, Julien; Blum, Michael GB; Gaude, Thierry; Laporte, Frédéric; Akiner, Mustafa; Alten, Bulent; Aranda, Carles; Barre‐Cardi, Hélène;	Predicting the success of an invader: Niche shift versus niche conservatism	Ecology and evolution	2019	Google Scholar
Silva, GKVP T; Mahaulpatha, WA D;	Distribution of colour and pattern polymorphism in montane frogs of Sri Lanka		2019	Google Scholar
Zimmerman, Shawna J; Aldridge, Cameron L; Oh, Kevin P; Cornman, Robert S; Oyler‐McCance, Sara J;	Signatures of adaptive divergence among populations of an avian species of conservation concern	Evolutionary Applications	2019	Google Scholar
Hofmeister, Natalie R; Werner, Scott J; Lovette, Irby J;	Environment but not geography explains genetic variation in the invasive and largely panmictic European starling in North America	Biorxiv	2019	Google Scholar
Velo, Enkelejda; Vignjević2, Goran; Zhou, Xiaohong; Després, Laurence;	Predicting the success of an invader: Niche shift versus niche conservatism		2019	Google Scholar
Zimmerman, Shawna Jean;	Genetics, genomics, grouse, and conservation: use of genetic and genomic data to evaluate conservation actions and characterize populations of Gunnison sage-grouse		2019	Google Scholar
Bernatchez, S; Xuereb, A; Laporte, M; Benestan, L; Steeves, R; Laflamme, M; Bernatchez, L; Mallet, MA	Seascape genomics of eastern oyster (Crassostrea virginica) along the Atlantic coast of Canada	EVOLUTIONARY APPLICATIONS	2019	WoS
Sherpa, S; Guéguen, M; Renaud, J; Blum, MGB; Gaude, T; Laporte, F; Akiner, M; Alten, B; Aranda, C; Barre-Cardi, H; Bellini, R; Bengoa Paulis, M; Chen, XG; Eritja, R; Flacio, E; Foxi, C; Ishak, IH; Kalan, K; Kasai, S; Montarsi, F; Pajovic, I; Petric, D; Termine, R; Turic, N; Vazquez-Prokopec, GM; Velo, E; Vignjevic, G; Zhou, XH; Després, L	Predicting the success of an invader: Niche shift versus niche conservatism	ECOLOGY AND EVOLUTION	2019	WoS
Zimmerman, SJ; Aldridge, CL; Oh, KP; Cornman, RS; Oyler-McCance, SJ	Signatures of adaptive divergence among populations of an avian species of conservation concern	EVOLUTIONARY APPLICATIONS	2019	WoS
van Rensburg, Alexandra Jansen; Cortazar-Chinarro, Maria; Laurila, Annsi; Van Buskirk, Josh;	Adaptive genomic variation associated with environmental gradients along a latitudinal cline in Rana temporaria	BioRxiv	2018	Google Scholar
Hendricks, Sarah; Anderson, Eric C; Antao, Tiago; Bernatchez, Louis; Forester, Brenna R; Garner, Brittany; Hand, Brian K; Hohenlohe, Paul A; Kardos, Martin; Koop, Ben;	Recent advances in conservation and population genomics data analysis	Evolutionary Applications	2018	Google Scholar
Xuereb, Amanda;	Dispersal, Connectivity, and Population Genetic Structure in the Sea		2018	Google Scholar
Teske, Peter R; Sandoval-Castillo, Jonathan; Golla, Tirupathi Rao; Emami-Khoyi, Arsalan; Tine, Mbaye; Heyden, Sophie von der; Beheregaray, Luciano B;	Thermal selection drives biodiversity origination across the Atlantic/Indian Ocean boundary	bioRxiv	2018	Google Scholar
Homola, Jared J;	Eco-evolutionary implications of environmental change across heterogeneous landscapes		2018	Google Scholar
Gallego García, Natalia Alexandra;	Novel methods to address old problems: using molecular tools to advise conservation actions for two threatened and endemic freshwater turtle species of Colombia		2018	Google Scholar
Yoder, Jeremy B; Tiffin, Peter;	Effects of gene action, marker density, and timing of selection on the performance of landscape genomic scans of local adaptation	Journal of Heredity	2018	Google Scholar
Capblancq, Thibaut; Luu, Keurcien; Blum, Michael GB; Bazin, Eric;	How to make use of ordination methods to identify local adaptation: a comparison of genome scans based on PCA and RDA	bioRxiv	2018	Google Scholar
Hendricks, Sarah; Anderson, Eric C; Antao, Tiago; Bernatchez, Louis; Forester, Brenna R; Garner, Brittany; Hand, Brian K; Hohenlohe, Paul A; Kardos, Martin; Koop, Ben;	Recent advances in conservation and population genomics data analysis	Evolutionary Applications	2018	Google Scholar
Flanagan, Sarah P; Forester, Brenna R; Latch, Emily K; Aitken, Sally N; Hoban, Sean;	Guidelines for planning genomic assessment and monitoring of locally adaptive variation to inform species conservation	Evolutionary applications	2018	Google Scholar
Capblancq, Thibaut; Luu, Keurcien; Blum, Michael GB; Bazin, Eric;	Evaluation of redundancy analysis to identify signatures of local adaptation	Molecular ecology resources	2018	Google Scholar
Vangestel, Carl; Eckert, Andrew J; Wegrzyn, Jill L; St. Clair, J Bradley; Neale, David B;	Linking phenotype, genotype and environment to unravel genetic components underlying cold hardiness in coastal Douglas-fir (Pseudotsuga menziesii var. menziesii)	Tree Genetics & Genomes	2018	Google Scholar
Brauer, Chris J; Unmack, Peter J; Smith, Steve; Bernatchez, Louis; Beheregaray, Luciano B;	On the roles of landscape heterogeneity and environmental variation in determining population genomic structure in a dendritic system	Molecular Ecology	2018	Google Scholar
Lasky, Jesse R; Forester, Brenna R; Reimherr, Matthew;	Coherent synthesis of genomic associations with phenotypes and home environments	Molecular Ecology Resources	2018	Google Scholar
Housset, Johann M; Nadeau, Simon; Isabel, Nathalie; Depardieu, Claire; Duchesne, Isabelle; Lenz, Patrick; Girardin, Martin P;	Tree rings provide a new class of phenotypes for genetic associations that foster insights into adaptation of conifers to climate change	New Phytologist	2018	Google Scholar
Gugger, Paul F; Liang, Christina T; Sork, Victoria L; Hodgskiss, Paul; Wright, Jessica W;	Applying landscape genomic tools to forest management and restoration of Hawaiian koa (Acacia koa) in a changing environment	Evolutionary Applications	2018	Google Scholar
Heer, K; Behringer, D; Piermattei, A; Bässler, C; Brandl, R; Fady, Bruno; Jehl, H; Liepelt, S; Lorch, S; Piotti, A;	Linking dendroecology and association genetics in natural populations: Stress responses archived in tree rings associate with SNP genotypes in silver fir (Abies alba Mill.)	Molecular Ecology	2018	Google Scholar
Lind, Brandon M; Menon, Mitra; Bolte, Constance E; Faske, Trevor M; Eckert, Andrew J;	The genomics of local adaptation in trees: are we out of the woods yet?	Tree genetics & genomes	2018	Google Scholar
Ruiz Daniels, Rose; Taylor, Richard S; Serra‐Varela, María Jesús; Vendramin, Giovanni G; González‐Martínez, Santiago C; Grivet, Delphine;	Inferring selection in instances of long‐range colonization: the Aleppo pine (Pinus halepensis) in the Mediterranean Basin	Molecular Ecology	2018	Google Scholar
Martins, Karina; Gugger, Paul F; Llanderal‐Mendoza, Jesus; González‐Rodríguez, Antonio; Fitz‐Gibbon, Sorel T; Zhao, Jian‐Li; Rodríguez‐Correa, Hernando; Oyama, Ken; Sork, Victoria L;	Landscape genomics provides evidence of climate‐associated genetic variation in Mexican populations of Quercus rugosa	Evolutionary Applications	2018	Google Scholar
Pais, Andrew L; Li, Xu; Xiang, Qiu‐Yun;	Discovering variation of secondary metabolite diversity and its relationship with disease resistance in Cornus florida L.	Ecology and evolution	2018	Google Scholar
Lind, Brandon Michael;	Natural and Anthropogenic Drivers of Tree Evolutionary Dynamics		2018	Google Scholar
Yoder, JB; Tiffin, P	Effects of Gene Action, Marker Density, and Timing of Selection on the Performance of Landscape Genomic Scans of Local Adaptation	JOURNAL OF HEREDITY	2018	WoS
Alam, Z; Roncal, J; Peña-Castillo, L	Genetic variation associated with healthy traits and environmental conditions in Vaccinium vitis-idaea	BMC GENOMICS	2018	WoS
Brauer, CJ; Unmack, PJ; Smith, S; Bernatchez, L; Beheregaray, LB	On the roles of landscape heterogeneity and environmental variation in determining population genomic structure in a dendritic system	MOLECULAR ECOLOGY	2018	WoS
Capblancq, T; Luu, K; Blum, MGB; Bazin, E	Evaluation of redundancy analysis to identify signatures of local adaptation	MOLECULAR ECOLOGY RESOURCES	2018	WoS
Gugger, PF; Liang, CT; Sork, VL; Hodgskiss, P; Wright, JW	Applying landscape genomic tools to forest management and restoration of Hawaiian koa (Acacia koa) in a changing environment	EVOLUTIONARY APPLICATIONS	2018	WoS
Attard, Catherine RM; Brauer, Chris J; Sandoval‐Castillo, Jonathan; Faulks, Leanne K; Unmack, Peter J; Gilligan, Dean M; Beheregaray, Luciano B;	Ecological disturbance influences adaptive divergence despite high gene flow in golden perch (Macquaria ambigua): implications for management and resilience to climate change	Molecular Ecology	2018	Google Scholar
Forester, Brenna R; Lasky, Jesse R; Wagner, Helene H; Urban, Dean L;	Comparing methods for detecting multilocus adaptation with multivariate genotype–environment associations	Molecular ecology	2018	Google Scholar
Friis, Guillermo; Fandos, Guillermo; Zellmer, Amanda J; McCormack, John E; Faircloth, Brant C; Milá, Borja;	Genome‐wide signals of drift and local adaptation during rapid lineage divergence in a songbird	Molecular Ecology	2018	Google Scholar
Ilyushkina, Irina;	Genome-wide SNP analysis reveals patterns of population differentiation and adaptation of red rock lobster Jasus edwardsii		2018	Google Scholar
Pereira, Paulo; Teixeira, José; Velo‐Antón, Guillermo;	Allele surfing shaped the genetic structure of the European pond turtle via colonization and population expansion across the Iberian Peninsula from Africa	Journal of Biogeography	2018	Google Scholar
Razgour, Orly; Taggart, John B; Manel, Stephanie; Juste, Javier; Ibanez, Carlos; Rebelo, Hugo; Alberdi, Antton; Jones, Gareth; Park, Kirsty;	An integrated framework to identify wildlife populations under threat from climate change	Molecular ecology resources	2018	Google Scholar
Sandoval‐Castillo, Jonathan; Robinson, Nick A; Hart, Anthony M; Strain, Lachlan WS; Beheregaray, Luciano B;	Seascape genomics reveals adaptive divergence in a connected and commercially important mollusc, the greenlip abalone (Haliotis laevigata), along a longitudinal environmental gradient	Molecular ecology	2018	Google Scholar
Teske, Peter R; Sandoval-Castillo, Jonathan; Golla, Tirupathi Rao; Emami-Khoyi, Arsalan; Tine, Mbaye; Heyden, Sophie von der; Beheregaray, Luciano B;	Thermal selection drives biodiversity origination across the Atlantic/Indian Ocean boundary	bioRxiv	2018	Google Scholar
Theodorou, Panagiotis; Radzevičiūtė, Rita; Kahnt, Belinda; Soro, Antonella; Grosse, Ivo; Paxton, Robert J;	Genome-wide single nucleotide polymorphism scan suggests adaptation to urbanization in an important pollinator, the red-tailed bumblebee (Bombus lapidarius L.)	Proceedings of the Royal Society B: Biological Sciences	2018	Google Scholar
Vajana, Elia; Barbato, Mario; Colli, Licia; Milanesi, Marco; Rochat, Estelle; Fabrizi, Enrico; Mukasa, Christopher; Del Corvo, Marcello; Masembe, Charles; Muwanika, Vincent B;	Combining landscape genomics and ecological modelling to investigate local adaptation of indigenous Ugandan cattle to East Coast fever	Frontiers in genetics	2018	Google Scholar
van Rensburg, Alexandra Jansen; Cortazar-Chinarro, Maria; Laurila, Annsi; Van Buskirk, Josh;	Adaptive genomic variation associated with environmental gradients along a latitudinal cline in Rana temporaria	BioRxiv	2018	Google Scholar
Waterhouse, Matthew D; Erb, Liesl P; Beever, Erik A; Russello, Michael A;	Adaptive population divergence and directional gene flow across steep elevational gradients in a climate‐sensitive mammal	Molecular Ecology	2018	Google Scholar
Attard, CRM; Brauer, CJ; Sandoval-Castillo, J; Faulks, LK; Unmack, PJ; Gilligan, DM; Beheregaray, LB	Ecological disturbance influences adaptive divergence despite high gene flow in golden perch (Macquaria ambigua): Implications for management and resilience to climate change	MOLECULAR ECOLOGY	2018	WoS
Forester, BR; Lasky, JR; Wagner, HH; Urban, DL	Comparing methods for detecting multilocus adaptation with multivariate genotype-environment associations	MOLECULAR ECOLOGY	2018	WoS
Razgour, O; Taggart, JB; Manel, S; Juste, J; Ibáñez, C; Rebelo, H; Alberdi, A; Jones, G; Park, K	An integrated framework to identify wildlife populations under threat from climate change	MOLECULAR ECOLOGY RESOURCES	2018	WoS
Sandoval-Castillo, J; Robinson, NA; Hart, AM; Strain, LWS; Beheregaray, LB	Seascape genomics reveals adaptive divergence in a connected and commercially important mollusc, the greenlip abalone (Haliotis laevigata), along a longitudinal environmental gradient	MOLECULAR ECOLOGY	2018	WoS
Theodorou, P; Radzeviciute, R; Kahnt, B; Soro, A; Grosse, I; Paxton, RJ	Genome-wide single nucleotide polymorphism scan suggests adaptation to urbanization in an important pollinator, the red-tailed bumblebee (Bombus lapidarius L.)	PROCEEDINGS OF THE ROYAL SOCIETY B-BIOLOGICAL SCIENCES	2018	WoS
Waterhouse, MD; Erb, LP; Beever, EA; Russello, MA	Adaptive population divergence and directional gene flow across steep elevational gradients in a climate-sensitive mammal	MOLECULAR ECOLOGY	2018	WoS
Forester, Brenna R; Lasky, Jesse R; Wagner, Helene H; Urban, Dean L;	Using genotype-environment associations to identify multilocus local adaptation	bioRxiv	2017	Google Scholar
Razgour, Orly; Taggart, John B; Manel, Stéphanie; Juste, Javier; Ibáñez, Carlos; Rebelo, Hugo; Alberdi, Antton; Jones, Gareth; Park, Kirsty;	Data from: An integrated framework to identify wildlife populations under threat from climate change		2017	Google Scholar
Attard, Catherine RM; Brauer, Chris J; Sandoval-Castillo, Jonathan; Faulks, Leanne K; Unmack, Peter; Gilligan, Dean M; Beheregaray, Luciano B; Unmack, Peter J; Attard, Catherine RM;	Data from: Ecological disturbance influences adaptive divergence despite high gene flow in golden perch (Macquaria ambigua): implications for management and resilience to climate change	(No Title)	2017	Google Scholar
Forester, Brenna Renee;	Using Landscape Genomics to Conserve Adaptive Capacity: A Case Study with a Southern Appalachian Salamander		2017	Google Scholar
Waterhouse, Matthew David;	Biological consequences of rapid environmental change in the American pika Ochotona princeps		2017	Google Scholar
Sargis, Eric J;	Morphological Differentiation in White-footed Mouse (Mammalia: Rodentia: Cricetidae: Peromyscus leucopus...	Bulletin of the Peabody Museum of Natural History	2017	Google Scholar
Joost, Stéphane;	Spatial dependence of genetic data related to human health and livestock disease resistance: a role for geography to support the One Health approach	International Journal of Health, Animal Science and Food Safety	2017	Google Scholar
Bay, Rachael A; Rose, Noah; Barrett, Rowan; Bernatchez, Louis; Ghalambor, Cameron K; Lasky, Jesse R; Brem, Rachel B; Palumbi, Stephen R; Ralph, Peter;	Predicting responses to contemporary environmental change using evolutionary response architectures	The American Naturalist	2017	Google Scholar
Nuismer, Scott L; Jenkins, Christina E; Dybdahl, Mark F;	Identifying coevolving loci using interspecific genetic correlations	Ecology and evolution	2017	Google Scholar
Pavlova, Alexandra; Beheregaray, Luciano B; Coleman, Rhys; Gilligan, Dean; Harrisson, Katherine A; Ingram, Brett A; Kearns, Joanne; Lamb, Annika M; Lintermans, Mark; Lyon, Jarod;	Severe consequences of habitat fragmentation on genetic diversity of an endangered Australian freshwater fish: A call for assisted gene flow	Evolutionary Applications	2017	Google Scholar
Giraud, Tatiana; Koskella, Britt; Laine, Anna‐Liisa;	Introduction: microbial local adaptation: insights from natural populations, genomics and experimental evolution.	Molecular Ecology	2017	Google Scholar
Yu, Aimy; Munshi-South, Jason; Sargis, Eric J;	Morphological differentiation in white-footed mouse (Mammalia: Rodentia: Cricetidae: Peromyscus leucopus) populations from the New York City metropolitan area	Bulletin of the Peabody Museum of Natural History	2017	Google Scholar
Xuereb, Amanda; Stahlke, Amanda; Bermingham, Mairead; Brown, Michael; Nonaka, Etsuko; Razgour, Orly; Pavinato, Vitor; Andrews, Kimberly R; Joost, Stephane; Landguth, Erin L;	Effect of missing data and sample size on the performance of genotype-environment association methods	US-IALE 2017 Annual Meeting, People, Places, Patterns: Linking Landscape Heterogeneity and Socio-Environmental Systems	2017	Google Scholar
Bay, Rachael A; Rose, Noah; Barrett, Rowan; Bernatchez, Louis; Ghalambor, Cameron K; Lasky, Jesse R; Brem, Rachel B; Palumbi, Stephen R; Ralph, Peter;	Predicting responses to contemporary environmental change using evolutionary response architectures	The American Naturalist	2017	Google Scholar
Nuismer, Scott L; Jenkins, Christina E; Dybdahl, Mark F;	Identifying coevolving loci using interspecific genetic correlations	Ecology and evolution	2017	Google Scholar
Wagner, Helene H; Chávez‐Pesqueira, Mariana; Forester, Brenna R;	Spatial detection of outlier loci with Moran eigenvector maps	Molecular ecology resources	2017	Google Scholar
Wadgymar, Susana M; Lowry, David B; Gould, Billie A; Byron, Caitlyn N; Mactavish, Rachel M; Anderson, Jill T;	Identifying targets and agents of selection: innovative methods to evaluate the processes that contribute to local adaptation	Methods in Ecology and Evolution	2017	Google Scholar
Pais, Andrew L; Whetten, Ross W; Xiang, Qiu‐Yun;	Ecological genomics of local adaptation in Cornus florida L. by genotyping by sequencing	Ecology and Evolution	2017	Google Scholar
Landguth, Erin L; Holden, Zachary A; Mahalovich, Mary F; Cushman, Samuel A;	Using landscape genetics simulations for Not Animaliaing blister rust resistant whitebark pine in the US Northern Rocky Mountains	Frontiers in Genetics	2017	Google Scholar
Rodríguez Quilón, Isabel;	Ecological and association genetics in two Mediterranean pine species		2017	Google Scholar
Olsson, Sanna; Seoane‐Zonjic, Pedro; Bautista, Rocío; Claros, M Gonzalo; González‐Martínez, Santiago C; Scotti, Ivan; Scotti‐Saintagne, Caroline; Hardy, Olivier J; Heuertz, Myriam;	Development of genomic tools in a widespread tropical tree, Symphonia globulifera Lf: a new low‐coverage draft genome, SNP and SSR markers	Molecular ecology resources	2017	Google Scholar
Landguth, EL; Bearlin, A; Day, CC; Dunham, J	CDMetaPOP: an individual-based, eco-evolutionary model for spatially explicit simulation of landscape demogenetics	METHODS IN ECOLOGY AND EVOLUTION	2017	WoS
Stucki, S; Orozco-Terwengel, P; Forester, BR; Duruz, S; Colli, L; Masembe, C; Negrini, R; Landguth, E; Jones, MR; Bruford, MW; Taberlet, P; Joost, S	High performance computation of landscape genomic models including local indicators of spatial association	MOLECULAR ECOLOGY RESOURCES	2017	WoS
Wagner, HH; Chávez-Pesqueira, M; Forester, BR	Spatial detection of outlier loci with Moran eigenvector maps	MOLECULAR ECOLOGY RESOURCES	2017	WoS
Landguth, EL; Holden, ZA; Mahalovich, MF; Cushman, SA	Using Landscape Genetics Simulations for Not Animaliaing Blister Rust Resistant Whitebark Pine in the US Northern Rocky Mountains	FRONTIERS IN GENETICS	2017	WoS
Blatrix, Rumsaïs; Peccoud, Jean; Born, Céline; Piatscheck, Finn; Benoit, Laure; Sauve, Mathieu; Djiéto‐Lordon, Champlain; Atteke, Christiane; Wieringa, Jan J; Harris, David J;	Comparative analysis of spatial genetic structure in an ant–plant symbiosis reveals a tension zone and highlights speciation processes in tropical Africa	Journal of Biogeography	2017	Google Scholar
Brauer, Chris J; Unmack, Peter J; Beheregaray, Luciano B;	Comparative ecological transcriptomics and the contribution of gene expression to the evolutionary potential of a threatened fish	Molecular ecology	2017	Google Scholar
Forester, Brenna Renee;	Using Landscape Genomics to Conserve Adaptive Capacity: A Case Study with a Southern Appalachian Salamander		2017	Google Scholar
Harris, Stephen E; Munshi‐South, Jason;	Signatures of positive selection and local adaptation to urbanization in white‐footed mice (Peromyscus leucopus)	Molecular Ecology	2017	Google Scholar
Marques, David A; Taylor, John S; Jones, Felicity C; Di Palma, Federica; Kingsley, David M; Reimchen, Thomas E;	Convergent evolution of SWS2 opsin facilitates adaptive radiation of threespine stickleback into different light environments	PLoS biology	2017	Google Scholar
Ojeda Alayon, Dario I; Tsui, Clement KM; Feau, Nicolas; Capron, Arnaud; Dhillon, Braham; Zhang, Yiyuan; Massoumi Alamouti, Sepideh; Boone, Celia K; Carroll, Allan L; Cooke, Janice EK;	Genetic and genomic evidence of niche partitioning and adaptive radiation in mountain pine beetle fungal symbionts	Molecular Ecology	2017	Google Scholar
Sargis, Eric J;	Morphological Differentiation in White-footed Mouse (Mammalia: Rodentia: Cricetidae: Peromyscus leucopus...	Bulletin of the Peabody Museum of Natural History	2017	Google Scholar
Termignoni‐García, Flavia; Jaramillo‐Correa, Juan P; Chablé‐Santos, Juan; Liu, Mark; Shultz, Allison J; Edwards, Scott V; Escalante‐Pliego, Patricia;	Genomic footprints of adaptation in a cooperatively breeding tropical bird across a vegetation gradient	Molecular Ecology	2017	Google Scholar
Tigano, Anna; Shultz, Allison J; Edwards, Scott V; Robertson, Gregory J; Friesen, Vicki L;	Outlier analyses to test for local adaptation to breeding grounds in a migratory arctic seabird	Ecology and Evolution	2017	Google Scholar
Westgaard, Jon-Ivar; Staby, Arved; Aanestad Godiksen, Jane; Geffen, Audrey J; Svensson, Anders; Charrier, Gregory; Svedäng, Henrik; André, Carl;	Large and fine scale population structure in European hake (Merluccius merluccius) in the Northeast Atlantic	ICES Journal of Marine Science	2017	Google Scholar
Alayon, DIO; Tsui, CKM; Feau, N; Capron, A; Dhillon, B; Zhang, YY; Alamouti, SM; Boone, CK; Carroll, AL; Cooke, JEK; Roe, AD; Sperling, FAH; Hamelin, RC	Genetic and genomic evidence of niche partitioning and adaptive radiation in mountain pine beetle fungal symbionts	MOLECULAR ECOLOGY	2017	WoS
Harris, SE; Munshi-South, J	Signatures of positive selection and local adaptation to urbanization in white-footed mice (Peromyscus leucopus)	MOLECULAR ECOLOGY	2017	WoS
Lasky, Jesse R; Forester, Brenna R; Reimherr, Matthew;	Uncovering the genomic basis of local adaptation by coherent synthesis of associations with phenotypes and home environments	bioRxiv	2016	Google Scholar
Harris, Stephen E; Munshi-South, Jason;	Scans for positive selection reveal candidate genes and local adaptation of Peromyscus leucopus populations to urbanization	bioRxiv	2016	Google Scholar
Tigano, Anna;	From genes to genomes: local adaptation and adaptive potential in two arctic seabirds		2016	Google Scholar
Charmantier, Anne; Doutrelant, Claire; Dubuc‐Messier, Gabrielle; Fargevieille, Amélie; Szulkin, Marta;	Mediterranean blue tits as a case study of local adaptation	Evolutionary Applications	2016	Google Scholar
Forester, Brenna R; Jones, Matthew R; Joost, Stéphane; Landguth, Erin L; Lasky, Jesse R;	Detecting spatial genetic signatures of local adaptation in heterogeneous landscapes	Molecular ecology	2016	Google Scholar
Susko, AQ; Bradeen, JM; Hokanson, SC;	Development of spatially balanced collection schemes to better detect adaptive genetic variation in woody species	III International Symposium on Woody Ornamentals of the Temperate Zone 1191	2016	Google Scholar
Christmas, Matthew J; Biffin, Ed; Breed, Martin F; Lowe, Andrew J;	Finding needles in a genomic haystack: targeted capture identifies clear signatures of selection in a nonmodel Not Animalia species	Molecular Ecology	2016	Google Scholar
Lasky, Jesse R; Forester, Brenna R; Reimherr, Matthew;	Uncovering the genomic basis of local adaptation by coherent synthesis of associations with phenotypes and home environments	bioRxiv	2016	Google Scholar
Yeaman, Sam; Hodgins, Kathryn A; Lotterhos, Katie E; Suren, Haktan; Nadeau, Simon; Degner, Jon C; Nurkowski, Kristin A; Smets, Pia; Wang, Tongli; Gray, Laura K;	Convergent local adaptation to climate in distantly related conifers	Science	2016	Google Scholar
Brousseau, Louise; Postolache, Dragos; Lascoux, Martin; Drouzas, Andreas D; Källman, Thomas; Leonarduzzi, Cristina; Liepelt, Sascha; Piotti, Andrea; Popescu, Flaviu; Roschanski, Anna M;	Local adaptation in European firs assessed through extensive sampling across altitudinal gradients in southern Europe	PloS one	2016	Google Scholar
Burgarella, Concetta; Chantret, Nathalie; Gay, Laurène; Prosperi, Jean‐Marie; Bonhomme, Maxime; Tiffin, Peter; Young, Nevin D; Ronfort, Joelle;	Adaptation to climate through flowering phenology: a case study in Medicago truncatula	Molecular ecology	2016	Google Scholar
Aitken, Sally N; Bemmels, Jordan B;	Time to get moving: assisted gene flow of forest trees	Evolutionary applications	2016	Google Scholar
Maria, Roschanski Anna;	Adaptive genetic structure in ecologically marginalpopulations of European Silver Fir (Abies alba MILL.) atthe south-western Mediterranean pre-Alps of France.		2016	Google Scholar
Roschanski, Anna Maria;	Adaptive genetic structure in ecologically marginalpopulations of European Silver Fir (Abies alba MILL.) atthe south-western Mediterranean pre-Alps of France.		2016	Google Scholar
De Villemereuil, Pierre;	Méthodes pour l’étude de l’adaptation locale et application au contexte de l’adaptation aux conditions d’altitude chez la Not Animaliae alpine Arabis alpina		2016	Google Scholar
Cushman, SA; Landguth, EL	Spatially Heterogeneous Environmental Selection Strengthens Evolution of Reproductively Isolated Populations in a Dobzhansky-Muller System of Hybrid Incompatibility	FRONTIERS IN GENETICS	2016	WoS
Forester, BR; Jones, MR; Joost, S; Landguth, EL; Lasky, JR	Detecting spatial genetic signatures of local adaptation in heterogeneous landscapes	MOLECULAR ECOLOGY	2016	WoS
Charmantier, A; Doutrelant, C; Dubuc-Messier, G; Fargevieille, A; Szulkin, M	Mediterranean blue tits as a case study of local adaptation	EVOLUTIONARY APPLICATIONS	2016	WoS
Brauer, Chris J; Hammer, Michael P; Beheregaray, Luciano B;	Riverscape genomics of a threatened fish across a hydroclimatically heterogeneous river basin	Molecular Ecology	2016	Google Scholar
Tigano, Anna;	From genes to genomes: local adaptation and adaptive potential in two arctic seabirds		2016	Google Scholar
Wenzel, Marius A; Douglas, Alex; James, Marianne C; Redpath, Steve M; Piertney, Stuart B;	The role of parasite‐driven selection in shaping landscape genomic structure in red grouse (Lagopus lagopus scotica)	Molecular Ecology	2016	Google Scholar
Harris, Stephen E; Munshi-South, Jason;	Scans for positive selection reveal candidate genes and local adaptation of Peromyscus leucopus populations to urbanization	bioRxiv	2016	Google Scholar
Guinand, B; Chauvel, C; Lechene, M; Tournois, J; Tsigenopoulos, CS; Darnaude, AM; McKenzie, DJ; Gagnaire, PA	Candidate gene variation in gilthead sea bream reveals complex spatiotemporal selection patterns between marine and lagoon habitats	MARINE ECOLOGY PROGRESS SERIES	2016	WoS
Walsh, J; Rowe, RJ; Olsen, BJ; Shriver, WG; Kovach, AI	Genotype-environment associations support a mosaic hybrid zone between two tidal marsh birds	ECOLOGY AND EVOLUTION	2016	WoS
Brauer, CJ; Hammer, MP; Beheregaray, LB	Riverscape genomics of a threatened fish across a hydroclimatically heterogeneous river basin	MOLECULAR ECOLOGY	2016	WoS
Trumbo, Daryl Ryan;	Landscape genomics and species range limit evolution of the invasive cane toad (Rhinella marina) in Australia		2015	Google Scholar
TOAD, INVASIVE CANE;	LANDSCAPE GENOMICS AND SPECIES RANGE LIMIT EVOLUTION OF THE		2015	Google Scholar
Laurentino, Telma Guedes;	Assessing the speciation continuum in Timon lepidus		2015	Google Scholar
Harris, Stephen Edward;	Population Genomics of White-Footed Mice (Peromyscus leucopus) in New York City		2015	Google Scholar
SCHMITT, Mathieu; VEKEMANS, M; MÜNKEMÜLLER, Mme; HARDY, M; TEPLITSKY, Mme; SCOTTI-SAINTAGNE, Mme; BENITO-GARZÓN, Mme;	DOCTEUR DE L’UNIVERSITÉ DE BORDEAUX		2015	Google Scholar
Trumbo, Daryl R; Epstein, Brendan; Hohenlohe, Paul A; Alford, Ross A; Schwarzkopf, Lin; Storfer, Andrew;	CHAPTER THREE GENOMIC EVIDENCE FOR RAPID EVOLUTION AT THE GEOGRAPHIC RANGE EDGE OF AN INVASIVE SPECIES	LANDSCAPE GENOMICS AND SPECIES RANGE LIMIT EVOLUTION OF THE	2015	Google Scholar
Mills-Koonce, W Roger; Propper, Cathi B; Zvara, Bharathi J;	Genetic Correlates of Early Maternal Caregiving	Handbook of Infant Biopsychosocial Development	2015	Google Scholar
Wretham, Alexandra;	SYSTEMATIC LITERATURE REVIEW, MAIN RESEARCH PROJECT AND SERVICE EVALUATION PROJECT		2015	Google Scholar
Rellstab, Christian; Gugerli, Felix; Eckert, Andrew J; Hancock, Angela M; Holderegger, Rolf;	A practical guide to environmental association analysis in landscape genomics	Molecular ecology	2015	Google Scholar
Gagnaire, Pierre‐Alexandre; Broquet, Thomas; Aurelle, Didier; Viard, Frédérique; Souissi, Ahmed; Bonhomme, François; Arnaud‐Haond, Sophie; Bierne, Nicolas;	Using neutral, selected, and hitchhiker loci to assess connectivity of marine populations in the genomic era	Evolutionary applications	2015	Google Scholar
Gregorius, Hans-Rolf; Gillet, Elizabeth M;	Classifying measures of biological variation	PloS one	2015	Google Scholar
Jaramillo-Correa, Juan P; Prunier, Julien; Vázquez-Lobo, Alejandra; Keller, Stephen R; Moreno-Letelier, Alejandra;	Molecular signatures of adaptation and selection in forest trees	Advances in botanical research	2015	Google Scholar
Stronen, Astrid Vik; Jędrzejewska, Bogumiła; Pertoldi, Cino; Demontis, Ditte; Randi, Ettore; Niedziałkowska, Magdalena; Borowik, Tomasz; Sidorovich, Vadim E; Kusak, Josip; Kojola, Ilpo;	Genome‐wide analyses suggest parallel selection for universal traits may eclipse local environmental selection in a highly mobile carnivore	Ecology and evolution	2015	Google Scholar
Trumbo, Daryl Ryan;	Landscape genomics and species range limit evolution of the invasive cane toad (Rhinella marina) in Australia		2015	Google Scholar
TOAD, INVASIVE CANE;	LANDSCAPE GENOMICS AND SPECIES RANGE LIMIT EVOLUTION OF THE		2015	Google Scholar
Trumbo, Daryl R; Epstein, Brendan; Hohenlohe, Paul A; Alford, Ross A; Schwarzkopf, Lin; Storfer, Andrew;	CHAPTER THREE GENOMIC EVIDENCE FOR RAPID EVOLUTION AT THE GEOGRAPHIC RANGE EDGE OF AN INVASIVE SPECIES	LANDSCAPE GENOMICS AND SPECIES RANGE LIMIT EVOLUTION OF THE	2015	Google Scholar
Wolf, Jason B; Royle, Nick J; Hunt, John;	Genotype‐by‐environment interactions when the social environment contains genes	Genotype‐by‐environment interactions and sexual selection	2014	Google Scholar
Ostengo, Santiago; Cuenya, María I; Balzarini, Mónica;	Análisis biplot para explorar interacciones en ensayos multiambientales de caña de azúcar con múltiples cosechas	Revista industrial y agrícola de Tucumán	2014	Google Scholar
Elam, Kit K; Harold, Gordon T; Neiderhiser, Jenae M; Reiss, David; Shaw, Daniel S; Natsuaki, Misaki N; Gaysina, Darya; Barrett, Doug; Leve, Leslie D;	Adoptive parent hostility and children’s peer behavior problems: Examining the role of genetically informed child attributes on adoptive parent behavior.	Developmental psychology	2014	Google Scholar
de Villemereuil, Pierre; Frichot, Éric; Bazin, Éric; François, Olivier; Gaggiotti, Oscar E;	Genome scan methods against more complex models: when and how much should we trust them?	Molecular ecology	2014	Google Scholar
Munaro, Lucas Berger; Benin, Giovani; Marchioro, Volmir Sérgio; de Assis Franco, Francisco; Silva, Raphael Rossi; da Silva, Cristiano Lemes; Beche, Eduardo;	Brazilian spring wheat homogeneous adaptation regions can be dissected in major megaenvironments	Crop Science	2014	Google Scholar
Elam, KK; Harold, GT; Neiderhiser, JM; Reiss, D; Shaw, DS; Natsuaki, MN; Gaysina, D; Barrett, D; Leve, LD	Adoptive Parent Hostility and Children's Peer Behavior Problems: Examining the Role of Genetically Informed Child Attributes on Adoptive Parent Behavior	DEVELOPMENTAL PSYCHOLOGY	2014	WoS
Wenzel, Marius A; Piertney, Stuart B;	Fine‐scale population epigenetic structure in relation to gastrointestinal parasite load in red grouse (Lagopus lagopus scotica)	Molecular ecology	2014	Google Scholar
Wenzel, MA; Piertney, SB	Fine-scale population epigenetic structure in relation to gastrointestinal parasite load in red grouse (Lagopus lagopus scotica)	MOLECULAR ECOLOGY	2014	WoS
Vanschoonlandt, Femke; Vanderfaeillie, Johan; Van Holen, Frank; De Maeyer, Skrällan; Robberechts, Marijke;	Parenting stress and parenting behavior among foster mothers of foster children with externalizing problems	Children and Youth Services Review	2013	Google Scholar
Ostengo, Santiago; Cuenya, María Inés; Balzarini, Mónica;	A biplot-based analysis for exploring interactions in sugarcane multienvironment trials with multiple harvests	Proceedings of the International Society of Sugar Cane Technologists	2013	Google Scholar
Darquier, M Rosario; Bessega, Cecilia F; Cony, Mariano; Vilardi, Juan C; Saidman, Beatriz O;	Evidence of heterogeneous selection on quantitative traits of Prosopis flexuosa (Leguminosae) from multivariate Q ST–F ST test	Tree genetics & genomes	2013	Google Scholar
Chaoui, Lamya; Gagnaire, Pierre‐Alexandre; Guinand, Bruno; Quignard, Jean‐Pierre; Tsigenopoulos, Costas; Kara, M Hichem; Bonhomme, François;	Microsatellite length variation in candidate genes correlates with habitat in the gilthead sea bream S parus aurata	Molecular Ecology	2012	Google Scholar
Greve, C; Gimnich, F; Hutterer, R; Misof, B; Haase, M	Radiating on Oceanic Islands: Patterns and Processes of Speciation in the Land Snail Genus Theba (Risso 1826)	PLOS ONE	2012	WoS
Chaoui, L; Gagnaire, PA; Guinand, B; Quignard, JP; Tsigenopoulos, C; Kara, MH; Bonhomme, F	Microsatellite length variation in candidate genes correlates with habitat in the gilthead sea bream Sparus aurata	MOLECULAR ECOLOGY	2012	WoS
Åslund, Cecilia; Nordquist, Niklas; Comasco, Erika; Leppert, Jerzy; Oreland, Lars; Nilsson, Kent W;	Maltreatment, MAOA, and delinquency: sex differences in gene–environment interaction in a large population-based cohort of adolescents	Behavior genetics	2011	Google Scholar
Nilsson, Kent W; Comasco, Erika; Åslund, Cecilia; Nordquist, Niklas; Leppert, Jerzy; Oreland, Lars;	MAOA genotype, family relations and sexual abuse in relation to adolescent alcohol consumption	Addiction biology	2011	Google Scholar
Barker, JSF; Frydenberg, J; Sarup, P; Loeschcke, V	Altitudinal and seasonal variation in microsatellite allele frequencies of Drosophila buzzatii	JOURNAL OF EVOLUTIONARY BIOLOGY	2011	WoS
Hodgson, M Elizabeth; Poole, Charles; Olshan, Andrew F; North, Kari E; Zeng, Donglin; Millikan, Robert C;	Smoking and selected DNA repair gene polymorphisms in controls: systematic review and meta-analysis	Cancer epidemiology, biomarkers & prevention	2010	Google Scholar
Bleakley, Bronwyn H; Wolf, Jason B; Moore, Allen J;	The quantitative genetics of social behaviour	Social behaviour: genes, ecology and evolution	2010	Google Scholar
Maloney, Ann E; Rosen, Clifford J;	The Skeletal Phenotype of the Male Athlete	Osteoporosis in Men	2010	Google Scholar
Hodgson, M Elizabeth;	The case-only method for gene-environment interaction studies: The independence assumption illustrated with empirical data from the published literature and two population-based control groups, the Carolina breast cancer study and the North Carolina colon cancer study		2009	Google Scholar
Hodgson, M Elizabeth;	The case-only method for gene-environment interaction studies: The independence assumption illustrated with empirical data from the published literature and two population-based control groups, the Carolina breast cancer study and the North Carolina colon cancer study		2009	Google Scholar
Chatterjee, Nilanjan;	Analysis of Case–Control Studies in Genetic Epidemiology	Statistical Advances in the Biomedical Sciences	2008	Google Scholar
Jaffee, Sara R; Price, Thomas S;	Gene–environment correlations: A review of the evidence and implications for prevention of mental illness	Molecular psychiatry	2007	Google Scholar
Jaffee, SR; Price, TS	Gene-environment correlations: a review of the evidence and implications for prevention of mental illness	MOLECULAR PSYCHIATRY	2007	WoS
Saxon, Jill;	How Children Develop Study Guide		2006	Google Scholar
Malek, Renae L; Wang, Hong-ying; Kwitek, Anne E; Greene, Andrew S; Bhagabati, Nirmal; Borchardt, Gretta; Cahill, Lisa; Currier, Tracey; Frank, Bryan; Fu, Xianping;	Physiogenomic resources for rat models of heart, lung and blood disorders	Nature genetics	2006	Google Scholar
Juliani, H Rodolfo; Foster, Steven; Johnson, Hweii-Ying; Ahmed, Mohamed; El-wahab, Abd; El-Haddad, Zakaria; Medaht, M; Sobhy, Mamdouh; Aziz, Abdel; Mosa, Magdi;	Strengthening Post-Harvest Handling Infrastructure to Expand the Export of Herbs, Medicinal and Aromatic Not Animalia Crops, and Essential Oils from Upper Egypt		2006	Google Scholar
Gatto, Nicolle M; Campbell, Ulka B; Rundle, Andrew G; Ahsan, Habibul;	Further development of the case-only design for assessing gene–environment interaction: evaluation of and adjustment for bias	International journal of epidemiology	2004	Google Scholar
Saxon, Jill; Siegler, Robert S; DeLoache, Judy S; Eisenberg, Nancy;	Study Guide for How Children Develop		2003	Google Scholar
Saraiva, Ana Cândida Machado;	Implicações do gene TP53 do vírus do papiloma humano no câncer da próstata		2002	Google Scholar
Hartl, Daniel L; Jones, Elizabeth W; Hartl, Daniel L; Jones, Elizabeth W;	Genetics: principles and analysis		1998	Google Scholar
Ge, Xiaojia; Conger, Rand D; Cadoret, Remi J; Neiderhiser, Jenae M; Yates, William; Troughton, Edward; Stewart, Mark A;	" The developmental interference between nature and nurture: A mutual influence model of child antisocial behavior and parent behaviors": Erratum.		1997	Google Scholar
Ge, Xiaojia; Conger, Rand D; Cadoret, Remi J; Neiderhiser, Jenae M; Yates, William; Troughton, Edward; Stewart, Mark A;	The developmental interface between nature and nurture: A mutual influence model of child antisocial behavior and parent behaviors.	Developmental psychology	1996	Google Scholar
Ge, XJ; Conger, RD; Cadoret, RJ; Neiderhiser, JM; Yates, W; Troughton, E; Stewart, MA	The developmental interface between nature and nurture: A mutual influence model of child antisocial behavior and parent behaviors	DEVELOPMENTAL PSYCHOLOGY	1996	WoS
Gregorius, Hans-Rolf;	Strategies for conserving genetic diversity in the face of global change	Biodiversity, Temperate Ecosystems, and Global Change	1994	Google Scholar
Miller, Philip Scott;	Inbreeding depression and conservation genetics		1994	Google Scholar
Miller, Philip S;	Is inbreeding depression more severe in a stressful environment?	Zoo Biology	1994	Google Scholar
Rallis, Mary;	Localization of preschoolers' behavior on four playgrounds.		1993	Google Scholar
Barker, JSF;	Experimental analysis of habitat selection and maintenance of genetic variation	Ecological and evolutionary genetics of Drosophila	1990	Google Scholar
Davis, Scott K; Strassmann, Joan E; Hughes, Colin; Pletscher, L Susan; Templeton, Alan R;	Population structure and kinship in Polistes (Hymenoptera, Vespidae): an analysis using ribosomal DNA and protein electrophoresis	Evolution	1990	Google Scholar
PLETSCHER, L SUSAN; TEMPLETON, ALAN R;	in existence today. It is characterized by	Evolution	1990	Google Scholar
MULLEY, JC; JAMES, JW; BARKER, JSF	ALLOZYME GENOTYPE-ENVIRONMENT RELATIONSHIPS IN NATURAL-POPULATIONS OF DROSOPHILA-BUZZATII	BIOCHEMICAL GENETICS	1979	WoS
TOMASZEWSKI, EK; SCHAFFER, HE; JOHNSON, FM	ISOENZYME GENOTYPE-ENVIRONMENT ASSOCIATIONS IN NATURAL-POPULATIONS OF HARVESTER ANT, POGONOMYRMEX-BADIUS	GENETICS	1973	WoS
Wagner, Helene H; Chávez-Pesqueira, Mariana; Forester, Brenna R;	Received Date: 24-Aug-2016 Revised Date: 01-Dec-2016 Accepted Date: 06-Dec-2016 Article Type: Resource Article			Google Scholar
François, Olivier;	Visualizing geographic predictions of genetic offset measures			Google Scholar
Михайлов, ВМ; Щербак, ОВ; Безуглий, МД;	Редакційна колегія конференції			Google Scholar
McCartney, Ann M; Koot, Emily; Prebble, Jessica M; Jibran, Rubina; Mitchell, Caroline; Podolyan, Ana; Fergus, Alexander J; Arnst, Elise; Herron, Katie E; Houliston, Gary;	tree (Knightia excelsa)			Google Scholar
Alami, Mohammed; Pakhrou, Ouafae; Medraoui, Leila; Assemar, Fatima Ezzahra; Rabeh, Karim; Filali-Maltouf, Abdelkarim; Belkadi, Bouchra;	Trees, Forests and People			Google Scholar
Anne-Céline Thuillet, IRD; Renard, Delphine; Berthouly-Salazar, Cécile;	13. Biodiversity as a Cornerstone of Agrosystems’ Sustainability in West Africa	Crop Adaptation and Improvement for Drought-Prone Environments		Google Scholar
Rudy, Delaney; Paonia, CO; Larris, Lindsay; Director, Conservation; Guardians, WildEarth;	CPW conferred with neighboring states and assembled “[a] list of best practice recommendations compiled from lessons learned in other states.” 2 Dec. 9 Press Release.			Google Scholar
Ingvarsson, Pär K; Wang, Baosheng;	Genomic vulnerability to climate change in Quercus acutissima, a dominant tree species in East Asian deciduous forests			Google Scholar
MSHELMBULA, Barka Peter; DANIYA, Umar Adam; OGAH, Godwin Omame; Festus, Gbenga; AKOMOLAFE, Namson Amadu TSAKU; IKHAJIAGBE, Beckley;	Journal of Science			Google Scholar
GALLEGO-GARCIA, DR NATALIA; Gallego-García, Natalia; Forero-Medina, Germán; Vargas-Ramírez, Mario; Caballero, Susana; Shaffer, H Bradley;	This article has been accepted for publication and undergone full peer review but has not been through the copyediting, typesetting, pagination and proofreading process, which may lead to differences between this version and the Version of Record. Please cite this article as			Google Scholar
Vajana, Elia; Barbato, Mario; Colli, Licia; Milanesi, Marco; Rochat, Estelle; Fabrizi, Enrico; Mukasa, Christopher; Del Corvo, Marcello; Masembe, Charles; Muwanika, Vincent;	Supplementary Material Combining landscape genomics and ecological modelling to investigate local adaptation of indigenous Ugandan cattle to East Coast fever			Google Scholar
Dorant, Yann; Cayuela, Hugo; Wellband, Kyle; Laporte, Martin; Rougemont, Quentin; Mérot, Claire; Normandeau, Eric; Rochette, Rémy; Bernatchez, Louis;	Correspondence: yann. dorant. 1@ ulaval. ca			Google Scholar
Walters, Ashley D; Schwartz, Michael K;	Population Genomics for the Management			Google Scholar
Ülikool, Tartu; Pille, Kristin;	GENEETILISTE UURINGUTE TÄHTSUS TAIMEPOPULATSIOONIDE KAITSEL JA TAASTAMISEL			Google Scholar
Ben-Nun, Liubov;	ADOPTIVE PARENTS			Google Scholar
Scarano, Daria;	DNA AND TRANSCRIPTOMIC MARKERS AS TOOLS TO AUTHENTICATE PRIMARY PRODUCTS IN FOOD CHAIN			Google Scholar
Légaré, Benjamin K; Rieseberg, Loren H;	Genetic basis and dual adaptive role of floral pigmentation in sunflowers			Google Scholar
Chabaud, N; Imbeau, L; Mazerolle, MJ; Cheveau, M; Suffice, P; Drapeau, P;	Space use and habitat selection by fisher (Pekania pennanti) in temperate deciduous forest of Québec	Book of Abstracts		Google Scholar
Condori, Brian; Recuerda, María; Illera, Juan Carlos; Milá, Borja;	Adaptive divergence in the radiation of the Common Chaffinch (Fringilla coelebs) in oceanic archipelagos of Macaronesia			Google Scholar
Perez, Dylan J Padilla;	Geographic and seasonal variation of the for gene reveal			Google Scholar
Skaloud, Pavel; Jadrna, Iva; Dvorak, Petr; Skvorova, Zuzana; Certnerova, Dora; Bestova, Helena; Pusztai, Martin; Rengenfors, Karin;	Rapid Incipient Speciation in a Free-Living Protist Is Driven by Climatic and Habitat Factors	Available at SSRN 4323723		Google Scholar
Teske, PR; Emami-Khoyi, A; Ockhuis, S;	Reanalysis of sardine genomic data based on 2023 panel recommendations			Google Scholar
Villegas, Brian Jhoseth Condori;	Divergencia adaptativa en la radiación del pinzón vulgar (Aves: Fringilla coelebs) en archipiélagos oceánicos de Macaronesia			Google Scholar

## Sheet: Excluded
Authors	Title	Publication	Volume	Number	Pages	Year	Publisher	Reason	Source	Reviewer
Barker, JSF;	Experimental analysis of habitat selection and maintenance of genetic variation	Ecological and evolutionary genetics of Drosophila			161-175	1990	Springer	Not GEA	Google Scholar	OMR			Count of Reason	Column Labels
Davis, Scott K; Strassmann, Joan E; Hughes, Colin; Pletscher, L Susan; Templeton, Alan R;	Population structure and kinship in Polistes (Hymenoptera, Vespidae): an analysis using ribosomal DNA and protein electrophoresis	Evolution	44	5	1242-1253	1990	Wiley Online Library	Not GEA	Google Scholar	OMR			Row Labels	Google Scholar	WoS	Grand Total
PLETSCHER, L SUSAN; TEMPLETON, ALAN R;	in existence today. It is characterized by	Evolution	44	5	1242-1253	1990		Not GEA	Google Scholar	OMR			Format	109	4	113
Rallis, Mary;	Localization of preschoolers' behavior on four playgrounds.					1993	University of Ottawa (Canada)	Human	Google Scholar	OMR			Human	20	4	24
Gregorius, Hans-Rolf;	Strategies for conserving genetic diversity in the face of global change	Biodiversity, Temperate Ecosystems, and Global Change			157-182	1994	Springer	Format	Google Scholar	OMR			Methods	52	18	70
Miller, Philip Scott;	Inbreeding depression and conservation genetics					1994	Arizona State University	Format	Google Scholar	OMR			Not Animalia	321	81	402
Miller, Philip S;	Is inbreeding depression more severe in a stressful environment?	Zoo Biology	13	3	195-208	1994	Wiley Online Library	Not GEA	Google Scholar	OMR			Not GEA	54	5	59
Ge, Xiaojia; Conger, Rand D; Cadoret, Remi J; Neiderhiser, Jenae M; Yates, William; Troughton, Edward; Stewart, Mark A;	The developmental interface between nature and nurture: A mutual influence model of child antisocial behavior and parent behaviors.	Developmental psychology	32	4	574	1996	American Psychological Association	Human	Google Scholar	OMR			Grand Total	556	112	668
Ge, Xiaojia; Conger, Rand D; Cadoret, Remi J; Neiderhiser, Jenae M; Yates, William; Troughton, Edward; Stewart, Mark A;	" The developmental interference between nature and nurture: A mutual influence model of child antisocial behavior and parent behaviors": Erratum.					1997	American Psychological Association	Human	Google Scholar	OMR
Hartl, Daniel L; Jones, Elizabeth W; Hartl, Daniel L; Jones, Elizabeth W;	Genetics: principles and analysis					1998		Format	Google Scholar	OMR
Saraiva, Ana Cândida Machado;	Implicações do gene TP53 do vírus do papiloma humano no câncer da próstata					2002	Universidade Federal de Uberlândia	Format	Google Scholar	OMR
Saxon, Jill; Siegler, Robert S; DeLoache, Judy S; Eisenberg, Nancy;	Study Guide for How Children Develop					2003	Macmillan	Human	Google Scholar	OMR
Gatto, Nicolle M; Campbell, Ulka B; Rundle, Andrew G; Ahsan, Habibul;	Further development of the case-only design for assessing gene–environment interaction: evaluation of and adjustment for bias	International journal of epidemiology	33	5	1014-1024	2004	Oxford University Press	Human	Google Scholar	OMR
Saxon, Jill;	How Children Develop Study Guide					2006	Macmillan	Human	Google Scholar	OMR
Malek, Renae L; Wang, Hong-ying; Kwitek, Anne E; Greene, Andrew S; Bhagabati, Nirmal; Borchardt, Gretta; Cahill, Lisa; Currier, Tracey; Frank, Bryan; Fu, Xianping;	Physiogenomic resources for rat models of heart, lung and blood disorders	Nature genetics	38	2	234-239	2006	Nature Publishing Group US New York	Not GEA	Google Scholar	OMR
Juliani, H Rodolfo; Foster, Steven; Johnson, Hweii-Ying; Ahmed, Mohamed; El-wahab, Abd; El-Haddad, Zakaria; Medaht, M; Sobhy, Mamdouh; Aziz, Abdel; Mosa, Magdi;	Strengthening Post-Harvest Handling Infrastructure to Expand the Export of Herbs, Medicinal and Aromatic Not Animalia Crops, and Essential Oils from Upper Egypt					2006		Not Animalia	Google Scholar	OMR
Jaffee, Sara R; Price, Thomas S;	Gene–environment correlations: A review of the evidence and implications for prevention of mental illness	Molecular psychiatry	12	5	432-442	2007	Nature Publishing Group	Human	Google Scholar	OMR
Chatterjee, Nilanjan;	Analysis of Case–Control Studies in Genetic Epidemiology	Statistical Advances in the Biomedical Sciences			405	2008	Wiley Online Library	Human	Google Scholar	OMR
Hodgson, M Elizabeth;	The case-only method for gene-environment interaction studies: The independence assumption illustrated with empirical data from the published literature and two population-based control groups, the Carolina breast cancer study and the North Carolina colon cancer study					2009	The University of North Carolina at Chapel Hill	Format	Google Scholar	OMR
Hodgson, M Elizabeth;	The case-only method for gene-environment interaction studies: The independence assumption illustrated with empirical data from the published literature and two population-based control groups, the Carolina breast cancer study and the North Carolina colon cancer study					2009	The University of North Carolina at Chapel Hill	Methods	Google Scholar	OMR
Hodgson, M Elizabeth; Poole, Charles; Olshan, Andrew F; North, Kari E; Zeng, Donglin; Millikan, Robert C;	Smoking and selected DNA repair gene polymorphisms in controls: systematic review and meta-analysis	Cancer epidemiology, biomarkers & prevention	19	12	3055-3086	2010	AACR	Human	Google Scholar	OMR
Bleakley, Bronwyn H; Wolf, Jason B; Moore, Allen J;	The quantitative genetics of social behaviour	Social behaviour: genes, ecology and evolution			29-54	2010	Cambridge University Press Cambridge, UK	Human	Google Scholar	OMR
Maloney, Ann E; Rosen, Clifford J;	The Skeletal Phenotype of the Male Athlete	Osteoporosis in Men			491-503	2010	Elsevier	Human	Google Scholar	OMR
Åslund, Cecilia; Nordquist, Niklas; Comasco, Erika; Leppert, Jerzy; Oreland, Lars; Nilsson, Kent W;	Maltreatment, MAOA, and delinquency: sex differences in gene–environment interaction in a large population-based cohort of adolescents	Behavior genetics	41		262-272	2011	Springer	Human	Google Scholar	OMR
Nilsson, Kent W; Comasco, Erika; Åslund, Cecilia; Nordquist, Niklas; Leppert, Jerzy; Oreland, Lars;	MAOA genotype, family relations and sexual abuse in relation to adolescent alcohol consumption	Addiction biology	16	2	347-355	2011	Wiley Online Library	Human	Google Scholar	OMR
Vanschoonlandt, Femke; Vanderfaeillie, Johan; Van Holen, Frank; De Maeyer, Skrällan; Robberechts, Marijke;	Parenting stress and parenting behavior among foster mothers of foster children with externalizing problems	Children and Youth Services Review	35	10	1742-1750	2013	Elsevier	Human	Google Scholar	OMR
Ostengo, Santiago; Cuenya, María Inés; Balzarini, Mónica;	A biplot-based analysis for exploring interactions in sugarcane multienvironment trials with multiple harvests	Proceedings of the International Society of Sugar Cane Technologists	28			2013		Not Animalia	Google Scholar	OMR
Darquier, M Rosario; Bessega, Cecilia F; Cony, Mariano; Vilardi, Juan C; Saidman, Beatriz O;	Evidence of heterogeneous selection on quantitative traits of Prosopis flexuosa (Leguminosae) from multivariate Q ST–F ST test	Tree genetics & genomes	9		307-320	2013	Springer	Not Animalia	Google Scholar	OMR
Wolf, Jason B; Royle, Nick J; Hunt, John;	Genotype‐by‐environment interactions when the social environment contains genes	Genotype‐by‐environment interactions and sexual selection			63-97	2014	Wiley Online Library	Format	Google Scholar	OMR
Ostengo, Santiago; Cuenya, María I; Balzarini, Mónica;	Análisis biplot para explorar interacciones en ensayos multiambientales de caña de azúcar con múltiples cosechas	Revista industrial y agrícola de Tucumán	91	1	43-46	2014	SciELO Argentina	Format	Google Scholar	OMR
Elam, Kit K; Harold, Gordon T; Neiderhiser, Jenae M; Reiss, David; Shaw, Daniel S; Natsuaki, Misaki N; Gaysina, Darya; Barrett, Doug; Leve, Leslie D;	Adoptive parent hostility and children’s peer behavior problems: Examining the role of genetically informed child attributes on adoptive parent behavior.	Developmental psychology	50	5	1543	2014	American Psychological Association	Human	Google Scholar	OMR
de Villemereuil, Pierre; Frichot, Éric; Bazin, Éric; François, Olivier; Gaggiotti, Oscar E;	Genome scan methods against more complex models: when and how much should we trust them?	Molecular ecology	23	8	2006-2019	2014	Wiley Online Library	Methods	Google Scholar	OMR
Munaro, Lucas Berger; Benin, Giovani; Marchioro, Volmir Sérgio; de Assis Franco, Francisco; Silva, Raphael Rossi; da Silva, Cristiano Lemes; Beche, Eduardo;	Brazilian spring wheat homogeneous adaptation regions can be dissected in major megaenvironments	Crop Science	54	4	1374-1383	2014	Wiley Online Library	Not Animalia	Google Scholar	OMR
Trumbo, Daryl Ryan;	Landscape genomics and species range limit evolution of the invasive cane toad (Rhinella marina) in Australia					2015	Washington State University	Format	Google Scholar	OMR
TOAD, INVASIVE CANE;	LANDSCAPE GENOMICS AND SPECIES RANGE LIMIT EVOLUTION OF THE					2015	WASHINGTON STATE UNIVERSITY	Format	Google Scholar	OMR
Laurentino, Telma Guedes;	Assessing the speciation continuum in Timon lepidus					2015		Format	Google Scholar	OMR
Harris, Stephen Edward;	Population Genomics of White-Footed Mice (Peromyscus leucopus) in New York City					2015	City University of New York	Format	Google Scholar	OMR
SCHMITT, Mathieu; VEKEMANS, M; MÜNKEMÜLLER, Mme; HARDY, M; TEPLITSKY, Mme; SCOTTI-SAINTAGNE, Mme; BENITO-GARZÓN, Mme;	DOCTEUR DE L’UNIVERSITÉ DE BORDEAUX					2015		Format	Google Scholar	OMR
Trumbo, Daryl R; Epstein, Brendan; Hohenlohe, Paul A; Alford, Ross A; Schwarzkopf, Lin; Storfer, Andrew;	CHAPTER THREE GENOMIC EVIDENCE FOR RAPID EVOLUTION AT THE GEOGRAPHIC RANGE EDGE OF AN INVASIVE SPECIES	LANDSCAPE GENOMICS AND SPECIES RANGE LIMIT EVOLUTION OF THE			57	2015	WASHINGTON STATE UNIVERSITY	Format	Google Scholar	OMR
Mills-Koonce, W Roger; Propper, Cathi B; Zvara, Bharathi J;	Genetic Correlates of Early Maternal Caregiving	Handbook of Infant Biopsychosocial Development				2015	Guilford Publications	Human	Google Scholar	OMR
Wretham, Alexandra;	SYSTEMATIC LITERATURE REVIEW, MAIN RESEARCH PROJECT AND SERVICE EVALUATION PROJECT					2015		Not GEA	Google Scholar	OMR
Rellstab, Christian; Gugerli, Felix; Eckert, Andrew J; Hancock, Angela M; Holderegger, Rolf;	A practical guide to environmental association analysis in landscape genomics	Molecular ecology	24	17	4348-4370	2015	Wiley Online Library	Methods	Google Scholar	OMR
Gagnaire, Pierre‐Alexandre; Broquet, Thomas; Aurelle, Didier; Viard, Frédérique; Souissi, Ahmed; Bonhomme, François; Arnaud‐Haond, Sophie; Bierne, Nicolas;	Using neutral, selected, and hitchhiker loci to assess connectivity of marine populations in the genomic era	Evolutionary applications	8	8	769-786	2015	Wiley Online Library	Methods	Google Scholar	OMR
Gregorius, Hans-Rolf; Gillet, Elizabeth M;	Classifying measures of biological variation	PloS one	10	3	e0115312	2015	Public Library of Science San Francisco, CA USA	Methods	Google Scholar	OMR
Jaramillo-Correa, Juan P; Prunier, Julien; Vázquez-Lobo, Alejandra; Keller, Stephen R; Moreno-Letelier, Alejandra;	Molecular signatures of adaptation and selection in forest trees	Advances in botanical research	74		265-306	2015	Elsevier	Not Animalia	Google Scholar	OMR
Lasky, Jesse R; Forester, Brenna R; Reimherr, Matthew;	Uncovering the genomic basis of local adaptation by coherent synthesis of associations with phenotypes and home environments	bioRxiv			51110	2016	Cold Spring Harbor Laboratory	Format	Google Scholar	OMR
Harris, Stephen E; Munshi-South, Jason;	Scans for positive selection reveal candidate genes and local adaptation of Peromyscus leucopus populations to urbanization	bioRxiv			38141	2016	Cold Spring Harbor Laboratory	Format	Google Scholar	OMR
Tigano, Anna;	From genes to genomes: local adaptation and adaptive potential in two arctic seabirds					2016		Format	Google Scholar	OMR
Charmantier, Anne; Doutrelant, Claire; Dubuc‐Messier, Gabrielle; Fargevieille, Amélie; Szulkin, Marta;	Mediterranean blue tits as a case study of local adaptation	Evolutionary Applications	9	1	135-152	2016	Wiley Online Library	Not GEA	Google Scholar	OMR
Forester, Brenna R; Jones, Matthew R; Joost, Stéphane; Landguth, Erin L; Lasky, Jesse R;	Detecting spatial genetic signatures of local adaptation in heterogeneous landscapes	Molecular ecology	25	1	104-120	2016	Wiley Online Library	Methods	Google Scholar	OMR
Susko, AQ; Bradeen, JM; Hokanson, SC;	Development of spatially balanced collection schemes to better detect adaptive genetic variation in woody species	III International Symposium on Woody Ornamentals of the Temperate Zone 1191			235-240	2016		Not Animalia	Google Scholar	OMR
Christmas, Matthew J; Biffin, Ed; Breed, Martin F; Lowe, Andrew J;	Finding needles in a genomic haystack: targeted capture identifies clear signatures of selection in a nonmodel Not Animalia species	Molecular Ecology	25	17	4216-4233	2016	Wiley Online Library	Not Animalia	Google Scholar	OMR
Lasky, Jesse R; Forester, Brenna R; Reimherr, Matthew;	Uncovering the genomic basis of local adaptation by coherent synthesis of associations with phenotypes and home environments	bioRxiv			51110	2016	Cold Spring Harbor Laboratory	Not Animalia	Google Scholar	OMR
Yeaman, Sam; Hodgins, Kathryn A; Lotterhos, Katie E; Suren, Haktan; Nadeau, Simon; Degner, Jon C; Nurkowski, Kristin A; Smets, Pia; Wang, Tongli; Gray, Laura K;	Convergent local adaptation to climate in distantly related conifers	Science	353	6306	1431-1433	2016	American Association for the Advancement of Science	Not Animalia	Google Scholar	OMR
Brousseau, Louise; Postolache, Dragos; Lascoux, Martin; Drouzas, Andreas D; Källman, Thomas; Leonarduzzi, Cristina; Liepelt, Sascha; Piotti, Andrea; Popescu, Flaviu; Roschanski, Anna M;	Local adaptation in European firs assessed through extensive sampling across altitudinal gradients in southern Europe	PloS one	11	7	e0158216	2016	Public Library of Science San Francisco, CA USA	Not Animalia	Google Scholar	OMR
Burgarella, Concetta; Chantret, Nathalie; Gay, Laurène; Prosperi, Jean‐Marie; Bonhomme, Maxime; Tiffin, Peter; Young, Nevin D; Ronfort, Joelle;	Adaptation to climate through flowering phenology: a case study in Medicago truncatula	Molecular ecology	25	14	3397-3415	2016	Wiley Online Library	Not Animalia	Google Scholar	OMR
Aitken, Sally N; Bemmels, Jordan B;	Time to get moving: assisted gene flow of forest trees	Evolutionary applications	9	1	271-290	2016	Wiley Online Library	Not Animalia	Google Scholar	OMR
Maria, Roschanski Anna;	Adaptive genetic structure in ecologically marginalpopulations of European Silver Fir (Abies alba MILL.) atthe south-western Mediterranean pre-Alps of France.					2016	Philipps-Universität Marburg	Not Animalia	Google Scholar	OMR
Roschanski, Anna Maria;	Adaptive genetic structure in ecologically marginalpopulations of European Silver Fir (Abies alba MILL.) atthe south-western Mediterranean pre-Alps of France.					2016	Dissertation, Marburg, Philipps-Universität Marburg, 2016	Not Animalia	Google Scholar	OMR
De Villemereuil, Pierre;	Méthodes pour l’étude de l’adaptation locale et application au contexte de l’adaptation aux conditions d’altitude chez la Not Animaliae alpine Arabis alpina					2016	Université Grenoble Alpes	Not Animalia	Google Scholar	OMR
Forester, Brenna R; Lasky, Jesse R; Wagner, Helene H; Urban, Dean L;	Using genotype-environment associations to identify multilocus local adaptation	bioRxiv			129460	2017	Cold Spring Harbor Laboratory	Format	Google Scholar	OMR
Razgour, Orly; Taggart, John B; Manel, Stéphanie; Juste, Javier; Ibáñez, Carlos; Rebelo, Hugo; Alberdi, Antton; Jones, Gareth; Park, Kirsty;	Data from: An integrated framework to identify wildlife populations under threat from climate change					2017	Dryad	Format	Google Scholar	OMR
Attard, Catherine RM; Brauer, Chris J; Sandoval-Castillo, Jonathan; Faulks, Leanne K; Unmack, Peter; Gilligan, Dean M; Beheregaray, Luciano B; Unmack, Peter J; Attard, Catherine RM;	Data from: Ecological disturbance influences adaptive divergence despite high gene flow in golden perch (Macquaria ambigua): implications for management and resilience to climate change	(No Title)				2017	Dryad	Format	Google Scholar	OMR
Forester, Brenna Renee;	Using Landscape Genomics to Conserve Adaptive Capacity: A Case Study with a Southern Appalachian Salamander					2017	Duke University	Format	Google Scholar	OMR
Waterhouse, Matthew David;	Biological consequences of rapid environmental change in the American pika Ochotona princeps					2017	University of British Columbia	Format	Google Scholar	OMR
Sargis, Eric J;	Morphological Differentiation in White-footed Mouse (Mammalia: Rodentia: Cricetidae: Peromyscus leucopus...	Bulletin of the Peabody Museum of Natural History	58	1	2025-03-16	2017		Format	Google Scholar	OMR
Joost, Stéphane;	Spatial dependence of genetic data related to human health and livestock disease resistance: a role for geography to support the One Health approach	International Journal of Health, Animal Science and Food Safety	4	1s		2017		Human	Google Scholar	OMR
Bay, Rachael A; Rose, Noah; Barrett, Rowan; Bernatchez, Louis; Ghalambor, Cameron K; Lasky, Jesse R; Brem, Rachel B; Palumbi, Stephen R; Ralph, Peter;	Predicting responses to contemporary environmental change using evolutionary response architectures	The American Naturalist	189	5	463-473	2017	University of Chicago Press Chicago, IL	Not GEA	Google Scholar	OMR
Nuismer, Scott L; Jenkins, Christina E; Dybdahl, Mark F;	Identifying coevolving loci using interspecific genetic correlations	Ecology and evolution	7	17	6894-6903	2017	Wiley Online Library	Not GEA	Google Scholar	OMR
Pavlova, Alexandra; Beheregaray, Luciano B; Coleman, Rhys; Gilligan, Dean; Harrisson, Katherine A; Ingram, Brett A; Kearns, Joanne; Lamb, Annika M; Lintermans, Mark; Lyon, Jarod;	Severe consequences of habitat fragmentation on genetic diversity of an endangered Australian freshwater fish: A call for assisted gene flow	Evolutionary Applications	10	6	531-550	2017	Wiley Online Library	Not GEA	Google Scholar	OMR
Giraud, Tatiana; Koskella, Britt; Laine, Anna‐Liisa;	Introduction: microbial local adaptation: insights from natural populations, genomics and experimental evolution.	Molecular Ecology	26	7		2017		Not GEA	Google Scholar	OMR
Yu, Aimy; Munshi-South, Jason; Sargis, Eric J;	Morphological differentiation in white-footed mouse (Mammalia: Rodentia: Cricetidae: Peromyscus leucopus) populations from the New York City metropolitan area	Bulletin of the Peabody Museum of Natural History	58	1	2025-03-16	2017	BioOne	Not GEA	Google Scholar	OMR
Xuereb, Amanda; Stahlke, Amanda; Bermingham, Mairead; Brown, Michael; Nonaka, Etsuko; Razgour, Orly; Pavinato, Vitor; Andrews, Kimberly R; Joost, Stephane; Landguth, Erin L;	Effect of missing data and sample size on the performance of genotype-environment association methods	US-IALE 2017 Annual Meeting, People, Places, Patterns: Linking Landscape Heterogeneity and Socio-Environmental Systems				2017		Methods	Google Scholar	OMR
Bay, Rachael A; Rose, Noah; Barrett, Rowan; Bernatchez, Louis; Ghalambor, Cameron K; Lasky, Jesse R; Brem, Rachel B; Palumbi, Stephen R; Ralph, Peter;	Predicting responses to contemporary environmental change using evolutionary response architectures	The American Naturalist	189	5	463-473	2017	University of Chicago Press Chicago, IL	Methods	Google Scholar	OMR
Nuismer, Scott L; Jenkins, Christina E; Dybdahl, Mark F;	Identifying coevolving loci using interspecific genetic correlations	Ecology and evolution	7	17	6894-6903	2017	Wiley Online Library	Methods	Google Scholar	OMR
Wagner, Helene H; Chávez‐Pesqueira, Mariana; Forester, Brenna R;	Spatial detection of outlier loci with Moran eigenvector maps	Molecular ecology resources	17	6	1122-1135	2017	Wiley Online Library	Methods	Google Scholar	OMR
Wadgymar, Susana M; Lowry, David B; Gould, Billie A; Byron, Caitlyn N; Mactavish, Rachel M; Anderson, Jill T;	Identifying targets and agents of selection: innovative methods to evaluate the processes that contribute to local adaptation	Methods in Ecology and Evolution	8	6	738-749	2017	Wiley Online Library	Not Animalia	Google Scholar	OMR
Pais, Andrew L; Whetten, Ross W; Xiang, Qiu‐Yun;	Ecological genomics of local adaptation in Cornus florida L. by genotyping by sequencing	Ecology and Evolution	7	1	441-465	2017	Wiley Online Library	Not Animalia	Google Scholar	OMR
Landguth, Erin L; Holden, Zachary A; Mahalovich, Mary F; Cushman, Samuel A;	Using landscape genetics simulations for Not Animaliaing blister rust resistant whitebark pine in the US Northern Rocky Mountains	Frontiers in Genetics	8		9	2017	Frontiers Media SA	Not Animalia	Google Scholar	OMR
Rodríguez Quilón, Isabel;	Ecological and association genetics in two Mediterranean pine species					2017	Agronomica	Not Animalia	Google Scholar	OMR
Olsson, Sanna; Seoane‐Zonjic, Pedro; Bautista, Rocío; Claros, M Gonzalo; González‐Martínez, Santiago C; Scotti, Ivan; Scotti‐Saintagne, Caroline; Hardy, Olivier J; Heuertz, Myriam;	Development of genomic tools in a widespread tropical tree, Symphonia globulifera Lf: a new low‐coverage draft genome, SNP and SSR markers	Molecular ecology resources	17	4	614-630	2017	Wiley Online Library	Not Animalia	Google Scholar	OMR
van Rensburg, Alexandra Jansen; Cortazar-Chinarro, Maria; Laurila, Annsi; Van Buskirk, Josh;	Adaptive genomic variation associated with environmental gradients along a latitudinal cline in Rana temporaria	BioRxiv			427872	2018	Cold Spring Harbor Laboratory	Format	Google Scholar	OMR
Hendricks, Sarah; Anderson, Eric C; Antao, Tiago; Bernatchez, Louis; Forester, Brenna R; Garner, Brittany; Hand, Brian K; Hohenlohe, Paul A; Kardos, Martin; Koop, Ben;	Recent advances in conservation and population genomics data analysis	Evolutionary Applications	11	8	1197-1211	2018	Wiley Online Library	Format	Google Scholar	OMR
Xuereb, Amanda;	Dispersal, Connectivity, and Population Genetic Structure in the Sea					2018	University of Toronto (Canada)	Format	Google Scholar	OMR
Teske, Peter R; Sandoval-Castillo, Jonathan; Golla, Tirupathi Rao; Emami-Khoyi, Arsalan; Tine, Mbaye; Heyden, Sophie von der; Beheregaray, Luciano B;	Thermal selection drives biodiversity origination across the Atlantic/Indian Ocean boundary	bioRxiv			419036	2018	Cold Spring Harbor Laboratory	Format	Google Scholar	OMR
Homola, Jared J;	Eco-evolutionary implications of environmental change across heterogeneous landscapes					2018	The University of Maine	Format	Google Scholar	OMR
Gallego García, Natalia Alexandra;	Novel methods to address old problems: using molecular tools to advise conservation actions for two threatened and endemic freshwater turtle species of Colombia					2018	Uniandes	Format	Google Scholar	OMR
Yoder, Jeremy B; Tiffin, Peter;	Effects of gene action, marker density, and timing of selection on the performance of landscape genomic scans of local adaptation	Journal of Heredity	109	1	16-28	2018	Oxford University Press US	Methods	Google Scholar	OMR
Capblancq, Thibaut; Luu, Keurcien; Blum, Michael GB; Bazin, Eric;	How to make use of ordination methods to identify local adaptation: a comparison of genome scans based on PCA and RDA	bioRxiv			258988	2018	Cold Spring Harbor Laboratory	Methods	Google Scholar	OMR
Hendricks, Sarah; Anderson, Eric C; Antao, Tiago; Bernatchez, Louis; Forester, Brenna R; Garner, Brittany; Hand, Brian K; Hohenlohe, Paul A; Kardos, Martin; Koop, Ben;	Recent advances in conservation and population genomics data analysis	Evolutionary Applications	11	8	1197-1211	2018	Wiley Online Library	Methods	Google Scholar	OMR
Flanagan, Sarah P; Forester, Brenna R; Latch, Emily K; Aitken, Sally N; Hoban, Sean;	Guidelines for planning genomic assessment and monitoring of locally adaptive variation to inform species conservation	Evolutionary applications	11	7	1035-1052	2018	Wiley Online Library	Methods	Google Scholar	OMR
Capblancq, Thibaut; Luu, Keurcien; Blum, Michael GB; Bazin, Eric;	Evaluation of redundancy analysis to identify signatures of local adaptation	Molecular ecology resources	18	6	1223-1233	2018	Wiley Online Library	Not Animalia	Google Scholar	OMR
Vangestel, Carl; Eckert, Andrew J; Wegrzyn, Jill L; St. Clair, J Bradley; Neale, David B;	Linking phenotype, genotype and environment to unravel genetic components underlying cold hardiness in coastal Douglas-fir (Pseudotsuga menziesii var. menziesii)	Tree Genetics & Genomes	14		2025-01-14	2018	Springer	Not Animalia	Google Scholar	OMR
Brauer, Chris J; Unmack, Peter J; Smith, Steve; Bernatchez, Louis; Beheregaray, Luciano B;	On the roles of landscape heterogeneity and environmental variation in determining population genomic structure in a dendritic system	Molecular Ecology	27	17	3484-3497	2018	Wiley Online Library	Not Animalia	Google Scholar	OMR
Lasky, Jesse R; Forester, Brenna R; Reimherr, Matthew;	Coherent synthesis of genomic associations with phenotypes and home environments	Molecular Ecology Resources	18	1	91-106	2018	Wiley Online Library	Not Animalia	Google Scholar	OMR
Housset, Johann M; Nadeau, Simon; Isabel, Nathalie; Depardieu, Claire; Duchesne, Isabelle; Lenz, Patrick; Girardin, Martin P;	Tree rings provide a new class of phenotypes for genetic associations that foster insights into adaptation of conifers to climate change	New Phytologist	218	2	630-645	2018	Wiley Online Library	Not Animalia	Google Scholar	OMR
Gugger, Paul F; Liang, Christina T; Sork, Victoria L; Hodgskiss, Paul; Wright, Jessica W;	Applying landscape genomic tools to forest management and restoration of Hawaiian koa (Acacia koa) in a changing environment	Evolutionary Applications	11	2	231-242	2018	Wiley Online Library	Not Animalia	Google Scholar	OMR
Heer, K; Behringer, D; Piermattei, A; Bässler, C; Brandl, R; Fady, Bruno; Jehl, H; Liepelt, S; Lorch, S; Piotti, A;	Linking dendroecology and association genetics in natural populations: Stress responses archived in tree rings associate with SNP genotypes in silver fir (Abies alba Mill.)	Molecular Ecology	27	6	1428-1438	2018	Wiley Online Library	Not Animalia	Google Scholar	OMR
Lind, Brandon M; Menon, Mitra; Bolte, Constance E; Faske, Trevor M; Eckert, Andrew J;	The genomics of local adaptation in trees: are we out of the woods yet?	Tree genetics & genomes	14		2025-01-30	2018	Springer	Not Animalia	Google Scholar	OMR
Ruiz Daniels, Rose; Taylor, Richard S; Serra‐Varela, María Jesús; Vendramin, Giovanni G; González‐Martínez, Santiago C; Grivet, Delphine;	Inferring selection in instances of long‐range colonization: the Aleppo pine (Pinus halepensis) in the Mediterranean Basin	Molecular Ecology	27	16	3331-3345	2018	Wiley Online Library	Not Animalia	Google Scholar	OMR
Martins, Karina; Gugger, Paul F; Llanderal‐Mendoza, Jesus; González‐Rodríguez, Antonio; Fitz‐Gibbon, Sorel T; Zhao, Jian‐Li; Rodríguez‐Correa, Hernando; Oyama, Ken; Sork, Victoria L;	Landscape genomics provides evidence of climate‐associated genetic variation in Mexican populations of Quercus rugosa	Evolutionary Applications	11	10	1842-1858	2018	Wiley Online Library	Not Animalia	Google Scholar	OMR
Pais, Andrew L; Li, Xu; Xiang, Qiu‐Yun;	Discovering variation of secondary metabolite diversity and its relationship with disease resistance in Cornus florida L.	Ecology and evolution	8	11	5619-5636	2018	Wiley Online Library	Not Animalia	Google Scholar	OMR
Lind, Brandon Michael;	Natural and Anthropogenic Drivers of Tree Evolutionary Dynamics					2018	Virginia Commonwealth University	Not Animalia	Google Scholar	OMR
SAGE-GROUSE, GUNNISON;	CHAPTER IV. SIGNATURES OF ADAPTIVE DIVERGENCE AMONG POPULATIONS OF	GENETICS, GENOMICS, GROUSE, AND CONSERVATION: USE OF GENETIC AND GENOMIC DATA TO EVALUATE CONSERVATION ACTIONS AND CHARACTERIZE POPULATIONS OF GUNNISON SAGE-GROUSE	1001		127	2019	Colorado State University	Format	Google Scholar	OMR
Vajana, Elia; Lozano-Jaramillo, María; ILRI, Addis Ababa;	Landscape genomics					2019		Format	Google Scholar	OMR
Funk, WC; Forester, Brenna R; Converse, Sarah J; Darst, Catherine; Morey, Steve;	Improving conservation policy with genomics: a guide to integrating adaptive potential into US Endangered Species Act decisions for conservation practitioners and geneticists	Conservation Genetics	20		115-134	2019	Springer	Format	Google Scholar	OMR
Balkenhol, Niko; Dudaniec, Rachael Y; Krutovsky, Konstantin V; Johnson, Jeremy S; Cairns, David M; Segelbacher, Gernot; Selkoe, Kimberly A; von der Heyden, Sophie; Wang, Ian J; Selmoni, Oliver;	Landscape genomics: understanding relationships between environmental heterogeneity and genomic characteristics of populations	Population genomics: Concepts, approaches and applications			261-322	2019	Springer	Format	Google Scholar	OMR
Luikart, Gordon; Kardos, Marty; Hand, Brian K; Rajora, Om P; Aitken, Sally N; Hohenlohe, Paul A;	Population genomics: advancing understanding of nature	Population genomics: Concepts, approaches and applications			1979-03-01	2019	Springer	Format	Google Scholar	OMR
Hohenlohe, Paul A; Hand, Brian K; Andrews, Kimberly R; Luikart, Gordon;	Population genomics provides key insights in ecology and evolution	Population genomics: Concepts, approaches and applications			483-510	2019	Springer	Format	Google Scholar	OMR
Napier, Joseph David;	Species response to shifting and variable climates					2019	University of Illinois at Urbana-Champaign	Format	Google Scholar	OMR
Llanos Garrido, Alejandro;	Variación genética y fenotípica en" Psammodromus algirus"(lagartija colilarga: implicaciones ecológicas y evolutivas					2019	Universidad Complutense de Madrid	Format	Google Scholar	OMR
Zimmerman, Shawna Jean;	Genetics, genomics, grouse, and conservation: use of genetic and genomic data to evaluate conservation actions and characterize populations of Gunnison sage-grouse					2019	Colorado State University	Format	Google Scholar	OMR
Piette-Lauzière, Gabriel;	Évolution et diversité de deux formes de ciscos (nigripinnis et artedi) dans un drainage proglaciaire du lac Algonquin					2019		Format	Google Scholar	OMR
Ahad, Md Abdul; Dinajpur, Bangladesh; Ferdous, ASMA;	Terminology of biotechnology, biomedical engineering, molecular biology, genetics and breeding	Dhaka: Himachal Publications Limited				2019		Human	Google Scholar	OMR
Vallejo, Adriana; Kebede, Adebabay; Lozano, Maria; Smith, Jacqueline; Hanotte, Olivier; Gheyas, Almas;	Integrating Ecological Niche Modelling with genomics to dissect tropical adaptation in Ethiopian indigenous chicken	37th International Society for Animal Genetics Conference				2019		Not GEA	Google Scholar	OMR
Collier-Robinson, Levi Fayne Maakawhio;	A genomics approach to the conservation of kōwaro (Canterbury mudfish, Neochanna burrowsius).					2019	University of Canterbury	Not GEA	Google Scholar	OMR
Keshav Kumar Upadhyay, Keshav;	Developing Growth Model using Dendrochronological and Remote Sensing Observations for Important Tree Species of Mizoram					2019	Mizoram University	Not GEA	Google Scholar	OMR
Razgour, Orly; Forester, Brenna; Taggart, John B; Bekaert, Michaël; Juste, Javier; Ibáñez, Carlos; Puechmaille, Sébastien J; Novella-Fernandez, Roberto; Alberdi, Antton; Manel, Stéphanie;	Considering adaptive genetic variation in climate change vulnerability assessment reduces species range loss projections	Proceedings of the National Academy of Sciences	116	21	10418-10423	2019	National Acad Sciences	Methods	Google Scholar	OMR
Luikart, Gordon; Kardos, Marty; Hand, Brian K; Rajora, Om P; Aitken, Sally N; Hohenlohe, Paul A;	Population genomics: advancing understanding of nature	Population genomics: Concepts, approaches and applications			1979-03-01	2019	Springer	Methods	Google Scholar	OMR
Fitzpatrick, Sarah W; Funk, W Chris;	Genomics for genetic rescue	Population genomics: wildlife			437-471	2019	Springer	Methods	Google Scholar	OMR
Booker, Tom R; Yeaman, Sam; Whitlock, Michael C;	Global adaptation confounds the search for local adaptation	bioRxiv			742247	2019	Cold Spring Harbor Laboratory	Methods	Google Scholar	OMR
Ferrero-Serrano, Ángel; Assmann, Sarah M;	Phenotypic and genome-wide association with the local environment of Arabidopsis	Nature Ecology & Evolution	3	2	274-285	2019	Nature Publishing Group UK London	Not Animalia	Google Scholar	OMR
De La Torre, Amanda R; Wilhite, Benjamin; Neale, David B;	Environmental genome-wide association reveals climate adaptation is shaped by subtle to moderate allele frequency shifts in loblolly pine	Genome Biology and Evolution	11	10	2976-2989	2019	Oxford University Press	Not Animalia	Google Scholar	OMR
Zhang, Man; Suren, Haktan; Holliday, Jason A;	Phenotypic and genomic local adaptation across latitude and altitude in Populus trichocarpa	Genome biology and evolution	11	8	2256-2272	2019	Oxford University Press	Not Animalia	Google Scholar	OMR
Milesi, Pascal; Berlin, Mats; Chen, Jun; Orsucci, Marion; Li, Lili; Jansson, Gunnar; Karlsson, Bo; Lascoux, Martin;	Assessing the potential for assisted gene flow using past introduction of Norway spruce in southern Sweden: Local adaptation and genetic basis of quantitative traits in trees	Evolutionary Applications	12	10	1946-1959	2019	Wiley Online Library	Not Animalia	Google Scholar	OMR
Poncet, Valérie; Tournebize, Rémi; Aquino, Sinara O; Marraccini, Pierre; Mariac, Cédric; Bethune, Kevin; Andrade, Alan Carvalho; Kiwuka, Catherine; Crouzillat, Dominique; Anten, Niels PR;	Patterns of adaptive genetic variation across Coffea canephora					2019	ASIC	Not Animalia	Google Scholar	OMR
Murray, Kevin D; Janes, Jasmine K; Jones, Ashley; Bothwell, Helen M; Andrew, Rose L; Borevitz, Justin O;	Landscape drivers of genomic diversity and divergence in woodland Eucalyptus	Molecular ecology	28	24	5232-5247	2019	Wiley Online Library	Not Animalia	Google Scholar	OMR
Grdiša, Martina; Radosavljević, Ivan; Liber, Zlatko; Stefkov, Gjoshe; Ralli, Parthenopi; Chatzopoulou, Paschalina S; Carović-Stanko, Klaudija; Šatović, Zlatko;	Divergent selection and genetic structure of Sideritis scardica populations from southern Balkan Peninsula as revealed by AFLP fingerprinting	Scientific reports	9	1	12767	2019	Nature Publishing Group UK London	Not Animalia	Google Scholar	OMR
Chhetri, Hari Bahadur;	Association Genetics and Local Adaptation of Populus trichocarpa Torr. & Gray					2019	West Virginia University	Not Animalia	Google Scholar	OMR
Ahrens, Collin W; Byrne, Margaret; Rymer, Paul D;	Standing genomic variation within coding and regulatory regions contributes to the adaptive capacity to climate in a foundation tree species	Molecular Ecology	28	10	2502-2516	2019	Wiley Online Library	Not Animalia	Google Scholar	OMR
Gorton, Amanda Jane;	The spatial scale of adaptation in common ragweed (Ambrosia artemisiifolia)					2019	University of Minnesota	Not Animalia	Google Scholar	OMR
Cullingham, Catherine I; Janes, Jasmine K; Hamelin, Richard C; James, Patrick MA; Murray, Brent W; Sperling, Felix AH;	The contribution of genetics and genomics to understanding the ecology of the mountain pine beetle system	Canadian Journal of Forest Research	49	7	721-730	2019	NRC Research Press	Not Animalia	Google Scholar	OMR
Kolis, Kory M;	Adaptation to a geothermal soil mosaic shapes genome-wide patterns of diversity and differentiation in Yellowstone monkeyflowers (M. guttatus)					2019	University of Montana	Not Animalia	Google Scholar	OMR
Visch, Wouter;	Sustainable kelp aquaculture in Sweden					2019		Not Animalia	Google Scholar	OMR
Keshav Kumar Upadhyay, Keshav;	Developing Growth Model using Dendrochronological and Remote Sensing Observations for Important Tree Species of Mizoram					2019	Mizoram University	Not Animalia	Google Scholar	OMR
Fenderson, Lindsey E; Kovach, Adrienne I; Llamas, Bastien;	Spatiotemporal landscape genetics: Investigating ecology and evolution through space and time	Molecular Ecology	29	2	218-246	2020	Wiley Online Library	Format	Google Scholar	OMR
Capblancq, Thibaut; Fitzpatrick, Matthew C; Bay, Rachael A; Exposito-Alonso, Moises; Keller, Stephen R;	Genomic prediction of (mal) adaptation across current and future climatic landscapes	Annual Review of Ecology, Evolution, and Systematics	51	1	245-269	2020	Annual Reviews	Format	Google Scholar	OMR
Mérot, Claire; Berdan, Emma; Cayuela, Hugo; Djambazian, Haig; Ferchaud, Anne-Laure; Laporte, Martin; Normandeau, Eric; Ragoussis, Jiannis; Wellenreuther, Maren; Bernatchez, Louis;	Chromosomal rearrangements represent modular cassettes for local adaptation across different geographic scales	bioRxiv			2020.12. 28.424584	2020	Cold Spring Harbor Laboratory	Format	Google Scholar	OMR
平尾知士; 永野聡一郎; 三嶋賢太郎;	国際会議 Not Animalia and Animal Genome XXVIII への参加報告	森林遺伝育種	9	3	117-119	2020	森林遺伝育種学会	Format	Google Scholar	OMR
Xuereb, Amanda; D’Aloia, Cassidy C; Daigle, Rémi M; Andrello, Marco; Dalongeville, Alicia; Manel, Stéphanie; Mouillot, David; Guichard, Frédéric; Côté, Isabelle M; Curtis, Janelle MR;	Marine conservation and marine protected areas	Population genomics: marine organisms			423-446	2020	Springer	Format	Google Scholar	OMR
Höglund, Jacob; Laurila, Anssi; Rödin-Mörch, Patrik;	Population genomics and wildlife adaptation in the face of climate change	Population genomics: wildlife			333-355	2020	Springer International Publishing Cham	Format	Google Scholar	OMR
Stager, Maria; Senner, Nathan R; Swanson, David L; Cheviron, Zachary A;	The environmental drivers of variation in Junco physiological flexibility	Let us know how access to this document benefits you.			56	2020		Format	Google Scholar	OMR
Dallaire, Xavier;	Génomique de population de l'omble chevalier (Salvelinus alpinus) au Nunavik					2020		Format	Google Scholar	OMR
Matthey-Doret, Rémi;	Evolution in heterogeneous environments					2020	University of British Columbia	Format	Google Scholar	OMR
Schmitt, Sylvain;	Génomique écologique de l'exploitation de niche et de la performance individuelle chez les arbres forestiers tropicaux					2020	Université de Bordeaux	Format	Google Scholar	OMR
Birkeland, Siri;	Tracing Molecular Patterns of Adaptation in Arctic Brassicaceae: Evolutionary repeatability and adaptations to extreme abiotic stress	Series of dissertations submitted to the Faculty of Mathematics and Natural Sciences, University of Oslo.				2020	Universitetet i Oslo Det matematisk-naturvitenskapelige fakultet	Format	Google Scholar	OMR
Christiansen, Henrik;	Connectivity and Evolution of Fishes in the Southern Ocean					2020	KU Leuven	Format	Google Scholar	OMR
Tigano, Anna;	A population genomics approach to uncover the CNVs, and their evolutionary significance, hidden in reduced‐representation sequencing data sets					2020	Wiley Online Library	Not GEA	Google Scholar	OMR
Valette, T; Leitwein, M; Lascaux, J-M; Desmarais, E; Berrebi, P; Guinand, B;	Spotting genome-wide pigmentation variation in a brown trout admixture context	bioRxiv			2020.07. 23.217109	2020	Cold Spring Harbor Laboratory	Not GEA	Google Scholar	OMR
Creech, Tyler G; Epps, Clinton W; Wehausen, John D; Crowhurst, Rachel S; Jaeger, Jef R; Longshore, Kathleen; Holton, Brandon; Sloan, William B; Monello, Ryan J;	Genetic and environmental indicators of climate change vulnerability for desert bighorn sheep	Frontiers in Ecology and Evolution	8		279	2020	Frontiers Media SA	Not GEA	Google Scholar	OMR
Brauer, Chris J; Beheregaray, Luciano B;	Recent and rapid anthropogenic habitat fragmentation increases extinction risk for freshwater biodiversity	Evolutionary applications	13	10	2857-2869	2020	Wiley Online Library	Not GEA	Google Scholar	OMR
Hu, Zi-Min; Zhong, Kai-Le; Weinberger, Florian; Duan, De-Lin; Draisma, Stefano GA; Serrão, Ester A;	Linking ecology to genetics to better understand adaptation and evolution: a review in marine macrophytes	Frontiers in Marine Science	7		545102	2020	Frontiers Media SA	Not GEA	Google Scholar	OMR
Stahlke, Amanda R; Epstein, Brendan; Barbosa, Soraia; Patton, Austin; Hendricks, SA; Veillet, A; Fraik, AK; Schonfeld, B; McCallum, H; Hamede, R;	Historical and contemporary signatures of selection in response to transmissible cancer in the Tasmanian devil (Sarcophilus harrisii)	Evolutionary Biology	288		20210577	2020		Not GEA	Google Scholar	OMR
Pereira, Vanderley José;	Explanining the vigor (relative and absolute) in seeds: the biological meaning behind the mathematician	Biosci. j.(Online)			290-300	2020		Not GEA	Google Scholar	OMR
Ackiss, Amanda S; Balao, Francisco;	Diving in uncharted waters: An updated genetics toolkit highlights the challenges of polyploidy in landscape genomics analyses					2020	Wiley Online Library	Methods	Google Scholar	OMR
Waldvogel, Ann-Marie; Schreiber, Dennis; Pfenninger, Markus; Feldmeyer, Barbara;	Climate change genomics calls for standardized data reporting	Frontiers in Ecology and Evolution	8		242	2020	Frontiers Media SA	Methods	Google Scholar	OMR
Selmoni, Oliver; Vajana, Elia; Guillaume, Annie; Rochat, Estelle; Joost, Stéphane;	Sampling strategy optimization to increase statistical power in landscape genomics: A simulation‐based approach	Molecular ecology resources	20	1	154-169	2020	Wiley Online Library	Methods	Google Scholar	OMR
Liberles, David A; Chang, Belinda; Geiler-Samerotte, Kerry; Goldman, Aaron; Hey, Jody; Kaçar, Betül; Meyer, Michelle; Murphy, William; Posada, David; Storfer, Andrew;	Emerging frontiers in the study of molecular evolution	Journal of molecular evolution	88		211-226	2020	Springer	Methods	Google Scholar	OMR
Azam, MG; Iqbal, MS; Hossain, MA; Hossain, MF;	Stability investigation and genotype× environment association in chickpea genotypes utilizing AMMI and GGE biplot model	Genetics and Molecular Research	19	3	2025-01-15	2020		Not Animalia	Google Scholar	OMR
Arab, Mohammad M; Marrano, Annarita; Abdollahi-Arpanahi, Rostam; Leslie, Charles A; Cheng, Hao; Neale, David B; Vahdati, Kourosh;	Combining phenotype, genotype, and environment to uncover genetic components underlying water use efficiency in Persian walnut	Journal of experimental botany	71	3	1107-1127	2020	Oxford University Press UK	Not Animalia	Google Scholar	OMR
Temunović, Martina; Garnier‐Géré, Pauline; Morić, Maja; Franjić, Jozo; Ivanković, Mladen; Bogdan, Saša; Hampe, Arndt;	Candidate gene SNP variation in floodplain populations of pedunculate oak (Quercus robur L.) near the species' southern range margin: Weak differentiation yet distinct associations with water availability	Molecular ecology	29	13	2359-2378	2020	Wiley Online Library	Not Animalia	Google Scholar	OMR
Leroy, Thibault; Louvet, Jean‐Marc; Lalanne, Céline; Le Provost, Grégoire; Labadie, Karine; Aury, Jean‐Marc; Delzon, Sylvain; Plomion, Christophe; Kremer, Antoine;	Adaptive introgression as a driver of local adaptation to climate in European white oaks	New Phytologist	226	4	1171-1182	2020	Wiley Online Library	Not Animalia	Google Scholar	OMR
Isabel, Nathalie; Holliday, Jason A; Aitken, Sally N;	Forest genomics: Advancing climate adaptation, forest health, productivity, and conservation	Evolutionary Applications	13	1	2025-03-10	2020	Wiley Online Library	Not Animalia	Google Scholar	OMR
Mahony, Colin R; MacLachlan, Ian R; Lind, Brandon M; Yoder, Jeremy B; Wang, Tongli; Aitken, Sally N;	Evaluating genomic data for management of local adaptation in a changing climate: A lodgepole pine case study	Evolutionary Applications	13	1	116-131	2020	Wiley Online Library	Not Animalia	Google Scholar	OMR
Selmoni, Oliver; Rochat, Estelle; Lecellier, Gael; Berteaux‐Lecellier, Veronique; Joost, Stéphane;	Seascape genomics as a new tool to empower coral reef conservation strategies: An example on north‐western Pacific Acropora digitifera	Evolutionary Applications	13	8	1923-1938	2020	Wiley Online Library	Not Animalia	Google Scholar	OMR
Zhao, Wei; Sun, Yan‐Qiang; Pan, Jin; Sullivan, Alexis R; Arnold, Michael L; Mao, Jian‐Feng; Wang, Xiao‐Ru;	Effects of landscapes and range expansion on population structure and local adaptation	New Phytologist	228	1	330-343	2020	Wiley Online Library	Not Animalia	Google Scholar	OMR
Du, Fang K; Wang, Tianrui; Wang, Yuyao; Ueno, Saneyoshi; de Lafontaine, Guillaume;	Contrasted patterns of local adaptation to climate change across the range of an evergreen oak, Quercus aquifolioides	Evolutionary Applications	13	9	2377-2391	2020	Wiley Online Library	Not Animalia	Google Scholar	OMR
Borrell, James S; Zohren, Jasmin; Nichols, Richard A; Buggs, Richard JA;	Genomic assessment of local adaptation in dwarf birch to inform assisted gene flow	Evolutionary Applications	13	1	161-175	2020	Wiley Online Library	Not Animalia	Google Scholar	OMR
Selmoni, Oliver; Lecellier, Gaël; Vigliola, Laurent; Berteaux-Lecellier, Véronique; Joost, Stéphane;	Coral cover surveys corroborate predictions on reef adaptive potential to thermal stress	Scientific reports	10	1	19680	2020	Nature Publishing Group UK London	Not Animalia	Google Scholar	OMR
Napier, Joseph D; de Lafontaine, Guillaume; Hu, Feng Sheng;	Exploring genomic variation associated with drought stress in Picea mariana populations	Ecology and Evolution	10	17	9271-9282	2020	Wiley Online Library	Not Animalia	Google Scholar	OMR
Bellis, Emily S; Kelly, Elizabeth A; Lorts, Claire M; Gao, Huirong; DeLeo, Victoria L; Rouhan, Germinal; Budden, Andrew; Bhaskara, Govinal B; Hu, Zhenbin; Muscarella, Robert;	Genomics of sorghum local adaptation to a parasitic Not Animalia	Proceedings of the National Academy of Sciences	117	8	4243-4251	2020	National Acad Sciences	Not Animalia	Google Scholar	OMR
Jordan, Rebecca; Prober, Suzanne M; Hoffmann, Ary A; Dillon, Shannon K;	Combined analyses of phenotype, genotype and climate implicate local adaptation as a driver of diversity in Eucalyptus microcarpa (grey box)	Forests	11	5	495	2020	MDPI	Not Animalia	Google Scholar	OMR
Todesco, Marco; Owens, Gregory L; Bercovich, Natalia; Légaré, Jean-Sébastien; Soudi, Shaghayegh; Burge, Dylan O; Huang, Kaichi; Ostevik, Katherine L; Drummond, Emily BM; Imerovski, Ivana;	Massive haplotypes underlie ecotypic differentiation in sunflowers	Nature	584	7822	602-607	2020	Nature Publishing Group UK London	Not Animalia	Google Scholar	OMR
Bertin, Angéline; Espinosa, Mara I; Bustamante, Catalina A; Troncoso, Alejandra J; Gouin, Nicolas;	Genome-wide genetic diversity yields insights into genomic responses of candidate climate-selected loci in an Andean wetland Not Animalia	Scientific Reports	10	1	16851	2020	Nature Publishing Group UK London	Not Animalia	Google Scholar	OMR
Silva, Amanda R; Resende-Moreira, Luciana C; Carvalho, Carolina S; Lanes, Eder CM; Ortiz-Vera, Mabel P; Viana, Pedro L; Jaffé, Rodolfo;	Range-wide neutral and adaptive genetic structure of an endemic herb from Amazonian Savannas	AoB Not Animalias	12	1	plaa003	2020	Oxford University Press US	Not Animalia	Google Scholar	OMR
Degner, Jonathan;	Local Adaptation in the Interior Spruce Hybrid Complex	The Spruce Genome			155-176	2020	Springer	Not Animalia	Google Scholar	OMR
Hamelin, Richard C; Roe, Amanda D;	Genomic biosurveillance of forest invasive alien enemies: A story written in code	Evolutionary Applications	13	1	95-115	2020	Wiley Online Library	Not Animalia	Google Scholar	OMR
Lasky, Jesse R; Hooten, Mevin B; Adler, Peter B;	What processes must we understand to forecast regional-scale population dynamics?	Proceedings of the Royal Society B	287	1940	20202219	2020	The Royal Society	Not Animalia	Google Scholar	OMR
Walters, Sheree J; Robinson, Todd P; Byrne, Margaret; Wardell‐Johnson, Grant W; Nevill, Paul;	Contrasting patterns of local adaptation along climatic gradients between a sympatric parasitic and autotrophic tree species	Molecular Ecology	29	16	3022-3037	2020	Wiley Online Library	Not Animalia	Google Scholar	OMR
Schmitt, Sylvain;	Ecological genomics of niche exploitation and individual performance in tropical forest trees					2020	Université de Bordeaux	Not Animalia	Google Scholar	OMR
Weiss, Matthew;	Quantitative Genetics in Sugar Pine					2020	Northern Arizona University	Not Animalia	Google Scholar	OMR
DeSilva, Rainbow;	Pattern and process: An examination of how evolutionary forces shape patterns of genetic diversity and adaptive potential in the long-lived tree species, giant sequoia					2020	UC Berkeley	Not Animalia	Google Scholar	OMR
Estravis-Barcala, Maximiliano; Mattera, María Gabriela; Soliani, Carolina; Bellora, Nicolás; Opgenoorth, Lars; Heer, Katrin; Arana, María Verónica;	Molecular bases of responses to abiotic stress in trees	Journal of Experimental Botany	71	13	3765-3779	2020	Oxford University Press UK	Not Animalia	Google Scholar	OMR
Menon, Mitra;	Interspecific gene flow potentiates adaptive evolution in a hybrid zone formed between Pinus strobiformis and Pinus flexilis					2020		Not Animalia	Google Scholar	OMR
Forester, Brenna R; Landguth, Erin L; Hand, Brian K; Balkenhol, Niko;	Landscape genomics for wildlife research	Population genomics: wildlife			145-184	2021	Springer	Format	Google Scholar	OMR
کریمی‌زاده; رحمت‌الله; پزشکپور; پیام; میرزائی; برزعلی; کشاورزی; کاووس; شریفی; پیمان;	ارزیابی پایداری عملکرد دانه ژنوتیپ‌های‌نخود (. Cicer arietinum L) با استفاده از روش‌های آماری پارامتری و ناپارامتری	نهال و بذر	37	1	103-126	2021	موسسه تحقیقات اصلاح و تهیه نهال و بذر	Format	Google Scholar	OMR
Walters, Ashley D; Schwartz, Michael K;	Population genomics for the management of wild vertebrate populations	Population Genomics: Wildlife			419-436	2021	Springer	Format	Google Scholar	OMR
Barbosa, Soraia; Hendricks, Sarah A; Funk, W Chris; Rajora, Om P; Hohenlohe, Paul A;	Wildlife population genomics: Applications and approaches	Population genomics: Wildlife			1959-03-01	2021	Springer	Format	Google Scholar	OMR
Zhao, Linlin; Qu, Fangyuan; Song, Na; Han, Zhiqiang; Gao, Tianxiang; Zhang, Zhaohui;	Population Genomics Provides Insights into the Population Structure and Climate-driven Adaptation of Collichthys Lucidus					2021		Format	Google Scholar	OMR
Funk, W Chris; Zamudio, Kelly R; Crawford, Andrew J;	Advancing understanding of amphibian evolution, ecology, behavior, and conservation with massively parallel sequencing	Population genomics: wildlife			211-254	2021	Springer	Format	Google Scholar	OMR
Brown, Joshua I;	Landscape Population and Evolutionary Genomics of Several Closely Related Species of Mallard-Like Ducks					2021	The University of Texas at El Paso	Format	Google Scholar	OMR
FRANÇOIS, ZIHENG YANG; FLOURI, TOMAS; CHARRAN, TRISTAN; JEZKOVA, TEREZA; DEAN, A; WILLIAMS, CHRISTOPHER BLAIR;	1 Genome-scale data reveal deep lineage divergence and 2 in the Texas horned lizard (Phrynosoma cornutum) throughout the southwestern and 3 central US					2021		Format	Google Scholar	OMR
Gamboa, Maybellene Pascual;	Evolutionary underpinnings of microgeographic adaptation in song sparrows distributed along a steep climate gradient					2021	Colorado State University	Format	Google Scholar	OMR
Leroy, Thibault; Rougemont, Quentin;	Introduction to Population Genomics Methods	Molecular Not Animalia Taxonomy: Methods and Protocols			287-324	2021	Springer	Format	Google Scholar	OMR
Sprengelmeyer, Quentin;	The Population History of Drosophila melanogaster and the Evolution of Ethanol Tolerance and Body Size, Adaptive Traits					2021	The University of Wisconsin-Madison	Format	Google Scholar	OMR
Wood, Zachary T; Wiegardt, Andrew K; Barton, Kayla L; Clark, Jonathan D; Homola, Jared J; Olsen, Brian J; King, Benjamin L; Kovach, Adrienne I; Kinnison, Michael T;	Meta‐analysis: Congruence of genomic and phenotypic differentiation across diverse natural study systems	Evolutionary applications	14	9	2189-2205	2021	Wiley Online Library	Format	Google Scholar	OMR
White, Daniel; Comer, Sarah; Wayne, Adrian;	Understanding genomic variation in the western ringtail possum and its application to effective conservation management					2021		Format	Google Scholar	OMR
Moreira, Lucas Rocha;	Natural selection and demography shape the genomes of New World birds					2021	Columbia University	Format	Google Scholar	OMR
Hessenauer, Pauline;	Génomique des populations et adaptation des champignons pathogènes responsables de la maladie hollandaise de l'orme					2021	Université Laval	Format	Google Scholar	OMR
کریمی‌زاده،; رحمت‌الله; پزشکپور; پیام; برزعلی; آرمیون; شریفی; پیمان;	تجزیه پایداری برخی از ژنوتیپ‌های نخود (Cicer arietinum L.) با شاخص‌ها و نمودارهای روش‌ امی	پژوهش‌های حبوبات ایران	12	2	214-228	2021	دانشگاه فردوسی مشهد	Format	Google Scholar	OMR
Dorant, Yann;	Du paysage génomique à la gestion des pêches chez le homard d'Amérique: structure des stocks à haute résolution et développement d'outils avancés en génomique marine appliqué aux enjeux de la pêche					2021		Format	Google Scholar	OMR
江全; 邱东萍; 汪志; 李作洲; 姚小洪;	植物局部适应性的研究进展	植物科学学报	39	5	559-570	2021	科学出版社	Format	Google Scholar	OMR
Torrado, Héctor;	De la genómica a la modelización: estudios poblacionales a nivel individual en peces litorales del Mediterráneo Occidental					2021		Format	Google Scholar	OMR
Henry, John Curteis;	Investigating relationships in the New Zealand alpine Ranunculus using RNA sequencing: a thesis presented in partial fulfilment of the requirements for the degree of Master of Science in Not Animalia Biology at Massey University, Manawatū, New Zealand					2021	Massey University	Format	Google Scholar	OMR
Ayala Burbano, Paola Andrea;	Genômica populacional do Mico-Leão-Preto (Leontopithecus chrysopygus, Mikan 1823): uma espécie ameaçada de extinção					2021		Format	Google Scholar	OMR
Torrado Mateo, Héctor;	De la genómica a la modelización: estudios poblacionales a nivel individual en peces litorales del Mediterráneo Occidental					2021	Universitat de Barcelona	Format	Google Scholar	OMR
Miranda, Rogério Benevides de;	Estratégias de defesa, sequências de extinção e adaptações locais em lagartos: o caso das ilhas artificiais da represa de Serra da Mesa, Norte de Goiás, Brasil					2021		Format	Google Scholar	OMR
Sherpa, Stéphanie; Després, Laurence;	The evolutionary dynamics of biological invasions: A multi‐approach perspective	Evolutionary Applications	14	6	1463-1484	2021	Wiley Online Library	Not GEA	Google Scholar	OMR
Booker, Tom R; Yeaman, Sam; Whitlock, Michael C;	Global adaptation complicates the interpretation of genome scans for local adaptation	Evolution Letters	5	1	2025-04-15	2021	Oxford University Press	Not GEA	Google Scholar	OMR
Li, Junying; Zhang, Chengjie; Ma, Ruiyu; Qi, Renrong; Wan, Yi; Liu, Wei; Zhao, Tao; Li, Yan; Zhan, Kai;	Effects of poor plumage conditions on egg production, antioxidant status and gene expression in laying hens	Tropical Animal Health and Production	53		2025-01-07	2021	Springer	Not GEA	Google Scholar	OMR
McGaughran, Angela; Laver, Rebecca; Fraser, Ceridwen;	Evolutionary responses to warming	Trends in Ecology & Evolution	36	7	591-600	2021	Elsevier	Not GEA	Google Scholar	OMR
Yévenes, Marco; Núñez-Acuña, Gustavo; Gallardo-Escárate, Cristian; Gajardo, Gonzalo;	Adaptive differences in gene expression in farm-impacted seedbeds of the native blue mussel Mytilus chilensis	Frontiers in Genetics	12		666539	2021	Frontiers Media SA	Not GEA	Google Scholar	OMR
Lettoof, Damian C; Thomson, Vicki A; Cornelis, Jari; Bateman, Philip W; Aubret, Fabien; Gagnon, Marthe M; von Takach, Brenton;	Bioindicator snake shows genomic signatures of natural and anthropogenic barriers to gene flow	PloS one	16	10	e0259124	2021	Public Library of Science San Francisco, CA USA	Not GEA	Google Scholar	OMR
Rocha, Joana Maria Laranjeira;	Life in Deserts: A Genomic History of Adaptation and Introgression in North African Foxes					2021	Universidade do Porto (Portugal)	Not GEA	Google Scholar	OMR
Filipe, João;	Sort by	Molecular Ecology				2021		Not GEA	Google Scholar	OMR
Celis, Andrea Barcelo;	Seascape Genomics of Australian and New Zealand Common Dolphins (Delphinus Delphis).					2021	Flinders University, College of Science and Engineering.	Not GEA	Google Scholar	OMR
Ahrens, Collin W; Jordan, Rebecca; Bragg, Jason; Harrison, Peter A; Hopley, Tara; Bothwell, Helen; Murray, Kevin; Steane, Dorothy A; Whale, John W; Byrne, Margaret;	Regarding the F‐word: The effects of data filtering on inferred genotype‐environment associations	Molecular Ecology Resources	21	5	1460-1474	2021	Wiley Online Library	Methods	Google Scholar	OMR
Gain, Clément; François, Olivier;	LEA 3: Factor models in population genetics and ecological genomics with R	Molecular Ecology Resources	21	8	2738-2748	2021	Wiley Online Library	Methods	Google Scholar	OMR
Rochat, Estelle; Selmoni, Oliver; Joost, Stéphane;	Spatial areas of genotype probability: Predicting the spatial distribution of adaptive genetic variants under future climatic conditions	Diversity and Distributions	27	6	1076-1090	2021	Wiley Online Library	Methods	Google Scholar	OMR
Yoder, Jeremy B; Tiffin, Peter;	Data from: Effects of gene action, marker density, and time since selection on the performance of landscape genomic scans of local adaptation					2021	Borealis	Methods	Google Scholar	OMR
Rellstab, Christian; Dauphin, Benjamin; Exposito‐Alonso, Moises;	Prospects and limitations of genomic offset in conservation management	Evolutionary Applications	14	5	1202-1212	2021	Wiley Online Library	Methods	Google Scholar	OMR
Capblancq, Thibaut; Forester, Brenna R;	Redundancy analysis: A Swiss Army Knife for landscape genomics	Methods in Ecology and Evolution	12	12	2298-2309	2021	Wiley Online Library	Methods	Google Scholar	OMR
Forester, Brenna R; Landguth, Erin L; Hand, Brian K; Balkenhol, Niko;	Landscape genomics for wildlife research	Population genomics: wildlife			145-184	2021	Springer	Methods	Google Scholar	OMR
Fernandez-Fournier, Philippe; Lewthwaite, Jayme MM; Mooers, Arne Ø;	Do we need to identify adaptive genetic variation when prioritizing populations for conservation?	Conservation Genetics	22	2	205-216	2021	Springer	Methods	Google Scholar	OMR
Barbosa, Soraia; Hendricks, Sarah A; Funk, W Chris; Rajora, Om P; Hohenlohe, Paul A;	Wildlife population genomics: Applications and approaches	Population genomics: Wildlife			1959-03-01	2021	Springer	Methods	Google Scholar	OMR
De La Torre, Amanda R; Wilhite, Benjamin; Puiu, Daniela; St. Clair, John Bradley; Crepeau, Marc W; Salzberg, Steven L; Langley, Charles H; Allen, Brian; Neale, David B;	Dissecting the polygenic basis of cold adaptation using genome-wide association of traits and environmental data in Douglas-fir	Genes	12	1	110	2021	MDPI	Not Animalia	Google Scholar	OMR
Schmitt, Sylvain; Tysklind, Niklas; Hérault, Bruno; Heuertz, Myriam;	Topography drives microgeographic adaptations of closely related species in two tropical tree species complexes	Molecular Ecology	30	20	5080-5093	2021	Wiley Online Library	Not Animalia	Google Scholar	OMR
Depardieu, Claire; Gérardi, Sébastien; Nadeau, Simon; Parent, Geneviève J; Mackay, John; Lenz, Patrick; Lamothe, Manuel; Girardin, Martin P; Bousquet, Jean; Isabel, Nathalie;	Connecting tree‐ring phenotypes, genetic associations and transcriptomics to decipher the genomic architecture of drought adaptation in a widespread conifer	Molecular Ecology	30	16	3898-3917	2021	Wiley Online Library	Not Animalia	Google Scholar	OMR
De La Torre, Amanda R; Sekhwal, Manoj K; Neale, David B;	Selective sweeps and polygenic adaptation drive local adaptation along moisture and temperature gradients in natural populations of coast redwood and giant sequoia	Genes	12	11	1826	2021	MDPI	Not Animalia	Google Scholar	OMR
von Takach, Brenton; Ahrens, Collin W; Lindenmayer, David B; Banks, Sam C;	Scale‐dependent signatures of local adaptation in a foundation tree species	Molecular Ecology	30	10	2248-2261	2021	Wiley Online Library	Not Animalia	Google Scholar	OMR
Castano-Duque, Lina; Gilbert, Matthew K; Mack, Brian M; Lebar, Matthew D; Carter-Wientjes, Carol H; Sickler, Christine M; Cary, Jeffrey W; Rajasekaran, Kanniah;	Flavonoids modulate the accumulation of toxins from Aspergillus flavus in maize kernels	Frontiers in Not Animalia Science	12		761446	2021	Frontiers Media SA	Not Animalia	Google Scholar	OMR
Selmoni, Oliver; Lecellier, Gaël; Magalon, Hélène; Vigliola, Laurent; Oury, Nicolas; Benzoni, Francesca; Peignon, Christophe; Joost, Stéphane; Berteaux‐Lecellier, Véronique;	Seascape genomics reveals candidate molecular targets of heat stress adaptation in three coral species	Molecular Ecology	30	8	1892-1906	2021	Wiley Online Library	Not Animalia	Google Scholar	OMR
Postolache, Dragos; Oddou‐Muratorio, Sylvie; Vajana, Elia; Bagnoli, Francesca; Guichoux, Erwan; Hampe, Arndt; Le Provost, Gregoire; Lesur, Isabelle; Popescu, Flaviu; Scotti, Ivan;	Genetic signatures of divergent selection in European beech (Fagus sylvatica L.) are associated with the variation in temperature and precipitation across its distribution range	Molecular Ecology	30	20	5029-5047	2021	Wiley Online Library	Not Animalia	Google Scholar	OMR
Meger, Joanna; Ulaszewski, Bartosz; Burczyk, Jaroslaw;	Genomic signatures of natural selection at phenology-related genes in a widely distributed tree species Fagus sylvatica L	BMC genomics	22		2025-01-20	2021	Springer	Not Animalia	Google Scholar	OMR
Yan, Wenjie; Wang, Baosheng; Chan, Emily; Mitchell‐Olds, Thomas;	Genetic architecture and adaptation of flowering time among environments	New Phytologist	230	3	1214-1227	2021	Wiley Online Library	Not Animalia	Google Scholar	OMR
Gugger, Paul F; Fitz‐Gibbon, Sorel T; Albarrán‐Lara, Ana; Wright, Jessica W; Sork, Victoria L;	Landscape genomics of Quercus lobata reveals genes involved in local climate adaptation at multiple spatial scales	Molecular Ecology	30	2	406-423	2021	Wiley Online Library	Not Animalia	Google Scholar	OMR
Jiang, Xiao‐Long; Su, Zhi‐Hao; Xu, Gang‐Biao; Deng, Min;	Genomic signals reveal past evolutionary dynamics of Quercus schottkyana and its response to future climate change	Journal of Systematics and Evolution	59	5	985-997	2021	Wiley Online Library	Not Animalia	Google Scholar	OMR
Blanco‐Pastor, José Luis; Liberal, Isabel M; Sakiroglu, Muhammet; Wei, Yanling; Brummer, E Charles; Andrew, Rose L; Pfeil, Bernard E;	Annual and perennial Medicago show signatures of parallel adaptation to climate and soil in highly conserved genes	Molecular Ecology	30	18	4448-4465	2021	Wiley Online Library	Not Animalia	Google Scholar	OMR
Arenas, Sebastián; Campo, Julio; Mastretta-Yanes, Alicia; Jaramillo-Correa, Juan Pablo;	Within-population genotype–Soil interactions drive phenotypic variation in a recovering fir forest from central Mexico	Forest Ecology and Management	494		119293	2021	Elsevier	Not Animalia	Google Scholar	OMR
Zheng, Xiaoming; Pang, Hongbo; Wang, Junrui; Yao, Xuefeng; Song, Yue; Li, Fei; Lou, Danjing; Ge, Jinyue; Zhao, Zongyao; Qiao, Weihua;	Genomic signatures of domestication and adaptation during geographical expansions of rice cultivation	Not Animalia Biotechnology Journal	20	1	16	2021		Not Animalia	Google Scholar	OMR
Carley, Lauren N; Mojica, Julius P; Wang, Baosheng; Chen, Chia-Yu; Lin, Ya-Ping; Prasad, Kasavajhala VSK; Chan, Emily; Hsu, Che-Wei; Keith, Rose; Nuñez, Chase L;	Ecological factors influence balancing selection on leaf chemical profiles of a wildflower	Nature ecology & evolution	5	8	1135-1144	2021	Nature Publishing Group UK London	Not Animalia	Google Scholar	OMR
Korecký, Jiří; Čepl, Jaroslav; Stejskal, Jan; Faltinová, Zuzana; Dvořák, Jakub; Lstibůrek, Milan; El-Kassaby, Yousry A;	Genetic diversity of Norway spruce ecotypes assessed by GBS-derived SNPs	Scientific reports	11	1	23119	2021	Nature Publishing Group UK London	Not Animalia	Google Scholar	OMR
Menon, Mitra; Swenson, Jared; Moler, Ehren; Whipple, Amy V; Waring, Kristen M; Eckert, Andrew J;	Variation in gene expression patterns across a conifer hybrid zone highlights the architecture of adaptive evolution under novel selective pressures	bioRxiv			2021.11. 24.469945	2021	Cold Spring Harbor Laboratory	Not Animalia	Google Scholar	OMR
Wei, Kai; Silva-Arias, Gustavo A; Tellier, Aurélien;	Local and temporal adaptation to climatic change in a wild tomato species via selective sweeps	bioRxiv			2021.09. 24.461657	2021	Cold Spring Harbor Laboratory	Not Animalia	Google Scholar	OMR
Menon, Mitra; Bagley, Justin C; Page, Gerald FM; Whipple, Amy V; Schoettle, Anna W; Still, Christopher J; Wehenkel, Christian; Waring, Kristen M; Flores-Renteria, Lluvia; Cushman, Samuel A;	Adaptive evolution in a conifer hybrid zone is driven by a mosaic of recently introgressed and background genetic variants	Communications biology	4	1	160	2021	Nature Publishing Group UK London	Not Animalia	Google Scholar	OMR
Yu, Yue;	Using landscape genomics to delineate seed and breeding zones and project genetic offset for lodgepole pine					2021	University of British Columbia	Not Animalia	Google Scholar	OMR
Chu, Xue; Gugger, Paul F; Li, Li; Zhao, Jian‐Li; Li, Qing‐Jun;	Responses of an endemic species (Roscoea humeana) in the Hengduan Mountains to climate change	Diversity and Distributions	27	11	2231-2244	2021	Wiley Online Library	Not Animalia	Google Scholar	OMR
Alam, Taufan; Suryanto, Priyono; Supriyanta, Supriyanta; Basunanda, Panjisakti; Wulandari, Rani Agustina; Kastono, Dody; Widyawan, Muhammad Habib; NURMANSYAH, Nurmansyah; TARYONO, Taryono;	Rice cultivar selection in an agroforestry system through GGE-biplot and EBLUP	Biodiversitas Journal of Biological Diversity	22	11		2021		Not Animalia	Google Scholar	OMR
Thomson, Alexander Innes;	Population Genomics of the sugar Kelp Saccharina latissima					2021	University of the Highlands and Islands	Not Animalia	Google Scholar	OMR
NADIA, BENBRAHIM; MONA, TAGHOUTI; ASMAE, BAGGAR; RACHID, MENTAG; JOSEPH, MBASANI MANSI; FATIMA, GABOUN;	Grain yield stability of lentil released varieties in Moroccan climatic contrasted environments using AMMI-GGE-biplot analysis	environment	4	5	6	2021		Not Animalia	Google Scholar	OMR
Walters, Sheree J; Robinson, Todd P; Byrne, Margaret; Wardell‐Johnson, Grant W; Nevill, Paul;	Association of putatively adaptive genetic variation with climatic variables differs between a parasite and its host	Evolutionary Applications	14	7	1732-1746	2021	Wiley Online Library	Not Animalia	Google Scholar	OMR
MacLachlan, Ian R; McDonald, Tegan K; Lind, Brandon M; Rieseberg, Loren H; Yeaman, Sam; Aitken, Sally N;	Genome-wide shifts in climate-related variation underpin responses to selective breeding in a widespread conifer	Proceedings of the National Academy of Sciences	118	10	e2016900118	2021	National Acad Sciences	Not Animalia	Google Scholar	OMR
Karimizadeh, Rahmatollah; Pezeshkpour, Payam; Barzali, Mohammad; Armion, Mohammad; Sharifi, Peyman;	Stability of some of chickpea (Cicer arietinum L.) genotypes by AMMI indices and biplots	Iranian Journal Pulses Research	12	2	214-228	2021	Ferdowsi University of Mashhad	Not Animalia	Google Scholar	OMR
Ahmad, Muhammad; Leroy, Thibault; Krigas, Nikos; Temsch, Eva M; Weiss-Schneeweiss, Hanna; Lexer, Christian; Sehr, Eva Maria; Paun, Ovidiu;	Spatial and ecological drivers of genetic structure in Greek populations of Alkanna tinctoria (Boraginaceae), a polyploid medicinal herb	Frontiers in Not Animalia Science	12		706574	2021	Frontiers Media SA	Not Animalia	Google Scholar	OMR
Bousquet, Jean; Gérardi, Sébastien; de Lafontaine, Guillaume; Jaramillo-Correa, Juan Pablo; Pavy, Nathalie; Prunier, Julien; Lenz, Patrick; Beaulieu, Jean;	Spruce population genomics					2021	Springer	Not Animalia	Google Scholar	OMR
Ahmad, Muhammad; Leroy, Thibault; Krigas, Nikos; Temsch, Eva M; Weiss-Schneeweiss, Hanna; Lexer, Christian; Sehr, Eva Maria; Paun, Ovidiu;	Spatial and ecological drivers of population structure in Alkanna tinctoria (Boraginaceae), a polyploid medicinal herb	bioRxiv			2021.05. 06.442843	2021	Cold Spring Harbor Laboratory	Not Animalia	Google Scholar	OMR
Whale, John W; Ahrens, Collin W; Tissue, David T; Rymer, Paul D;	Closely Related Tree Species with Overlapping Ranges Exhibit Divergent Adaptation to Climate	bioRxiv			2021.11. 08.467758	2021	Cold Spring Harbor Laboratory	Not Animalia	Google Scholar	OMR
Schroeder, Hilke; Nosenko, Tetyana; Ghirardo, Andrea; Fladung, Matthias; Schnitzler, Jörg-Peter; Kersten, Birgit;	Oaks as beacons of hope for threatened mixed forests in Central Europe	Frontiers in Forests and Global Change	4		670797	2021	Frontiers Media SA	Not Animalia	Google Scholar	OMR
Shu, Mengjun; Moran, Emily V;	Identifying genetic variation associated with environmental variation and drought-tolerance phenotypes in Ponderosa Pine					2021		Not Animalia	Google Scholar	OMR
Wei, Kai; Silva-Arias, Gustavo A; Tellier, Aurélien;	Local adaptation to novel habitats and climatic changes in a wild tomato species via selective sweeps					2021		Not Animalia	Google Scholar	OMR
Degen, Bernd; Yanbaev, Yulai; Mader, Malte; Ianbaev, Ruslan; Bakhtina, Svetlana; Schroeder, Hilke; Blanc-Jolivet, Celine;	Impact of gene flow and introgression on the range wide genetic structure of Quercus robur (L.) in Europe	Forests	12	10	1425	2021	MDPI	Not Animalia	Google Scholar	OMR
Wilhite, Benjamin;	Genetic and Physiological Differences among Douglas-Fir Varieties					2021	Northern Arizona University	Not Animalia	Google Scholar	OMR
Baty, Sarah; Singhal, Sonal; Araya-Donoso, Raul; Fehlberg, Shannon; Munguia-Vega, Adrian; Wilder, Benjamin; Kusumi, Kenro; Dolby, Greer;	Drivers of Speciation Using Genomic Analyses of Two Desert Brittlebush Species, Encelia farinosa and Encelia californica	American Geophysical Union				2021		Not Animalia	Google Scholar	OMR
Sukovich, Erica L;	Molecular signatures of selection in Populus fremontii: precipitation and temperature as drivers of genomic variation					2021	Northern Arizona University	Not Animalia	Google Scholar	OMR
Chao, Wei-Chun; Liu, Yea-Chen; Jiang, Ming-Tao; Wu, Sha-Sha; Fang, Chun-Li; Ho, Jia-Fang; Huang, Chun-Lin;	Genetic diversity, population genetic structure and conservation strategies for Pleione formosana (Orchideace)	Taiwania	66	1	20-30	2021	National Taiwan University	Not Animalia	Google Scholar	OMR
Stoyanov, Hristo;	Environment adjusted yield model for ranking and stability assessment of winter triticale (X Triticosecale Wittm.) Genotypes	International Journal of Innovative Approaches in Agricultural Research	5	1	141-157	2021		Not Animalia	Google Scholar	OMR
Swenson, Jared Karl;	Environment specific alleles related to adaptive seasonal traits and the fitness consequences of phenology for Pinus strobiformis					2021	Northern Arizona University	Not Animalia	Google Scholar	OMR
Wei-Chun, Chao; Yea-Chen, Liu; Ming-Tao, Jiang; Wu, Sha-Sha; Chun-Li, Fang; Jia-Fang, HO; Chun-Lin, Huang;	Genetic diversity, population genetic structure and conservation strategies for Pleione formosana (Orchideace)	Taiwania	66	1	20	2021	National Taiwan University, College of Life Science	Not Animalia	Google Scholar	OMR
Karimizadeh, R; Pezeshkpour, P; Mirzaee, A; Barzali, M; Keshavarzi, K; Sharifi, P;	Assessment of Seed Yield Stability of Chickpea (Cicer arietinum L.) Genotypes Using Parametric and Non-Parametric Statistical Methods	Seed and Not Animalia Journal	37	1	103-126	2021	Seed and Not Animalia Improvement Institute	Not Animalia	Google Scholar	OMR
Dumartinet, Thomas; Ravel, Sébastien; Roussel, Véronique; Vicente, Luis Pérez; Aguayo, Jaime; Abadie, Catherine; Carlier, Jean;	Complex adaptive architecture of quantitative resistance erosion in a Not Animalia fungal Not Animalia	Authorea Preprints				2021	Authorea	Not Animalia	Google Scholar	OMR
Ruan, Xiaoxian; Wang, Zhen; Su, Yingjuan; Wang, Ting;	Population genomics reveals gene flow and adaptive signature in invasive weed mikania micrantha	Genes	12	8	1279	2021	MDPI	Not Animalia	Google Scholar	OMR
Liu, Li; Wang, Zhen; Su, Yingjuan; Wang, Ting;	Population transcriptomic sequencing reveals allopatric divergence and local adaptation in Pseudotaxus chienii (Taxaceae)	BMC genomics	22	1	388	2021	Springer	Not Animalia	Google Scholar	OMR
Carlier, Jean; Bonnot, François; Roussel, Véronique; Ravel, Sébastien; Martinez, Reina Teresa; Perez-Vicente, Luis; Abadie, Catherine; Wright, Stephen;	Convergent adaptation to quantitative host resistance in a major Not Animalia Not Animalia	Mbio	12	1	10.1128/mbio. 03129-20	2021	Am Soc Microbiol	Not Animalia	Google Scholar	OMR
Parker, Thomas C; Unger, Steven L; Moody, Michael L; Tang, Jianwu; Fetcher, Ned;	Intraspecific variation in phenology offers resilience to climate change for Eriophorum vaginatum	Arctic Science	8	3	935-951	2021	Canadian Science Publishing 1840 Woodward Drive, Suite 1, Ottawa, ON K2C 0P7	Not Animalia	Google Scholar	OMR
Quan, Jiang; Dong-Ping, Qiu; Zhi, Wang; Zuo-Zhou, Li; Xiao-Hong, Yao;	Research progress on local adaptation in Not Animalias	Not Animalia Science Journal	39	5	559-570	2021		Not Animalia	Google Scholar	OMR
Alongi, Franklin; Ulrich, Danielle;	Conference Abtracts Differential Spring Budburst Phenology Across Western Five-Needled Pine Species	Research and Management of High-Elevation Five-Needle Pines in Western North America	115			2021		Not Animalia	Google Scholar	OMR
Chattopadhyay, Abhijnan;	Decode Phenome-Genome Interactions: A Data Science Approach					2022	Michigan State University	Methods	Google Scholar	AKW
Layton, Kara KS; Bradbury, Ian R;	Harnessing the power of multi‐omics data for predicting climate change response	Journal of Animal Ecology	91	6	1064-1072	2022	Wiley Online Library	Methods	Google Scholar	AKW
McGaughran, Angela; Liggins, Libby; Marske, Katharine A; Dawson, Michael N; Schiebelhut, Lauren M; Lavery, Shane D; Knowles, L Lacey; Moritz, Craig; Riginos, Cynthia;	Comparative phylogeography in the genomic age: Opportunities and challenges	Journal of Biogeography	49	12	2130-2144	2022	Wiley Online Library	Format	Google Scholar	AKW
Van Rossum, Fabienne; Hardy, Olivier J;	Guidelines for genetic monitoring of translocated Not Animalia populations	Conservation Biology	36	1	e13670	2022	Wiley Online Library	Format	Google Scholar	AKW
Schluter, Dolph; Rieseberg, Loren H;	Three problems in the genetics of speciation by selection	Proceedings of the National Academy of Sciences	119	30	e2122153119	2022	National Acad Sciences	Format	Google Scholar	AKW
Winchell, Kristin M; Aviles‐Rodriguez, Kevin J; Carlen, Elizabeth J; Miles, Lindsay S; Charmantier, Anne; De León, Luis F; Gotanda, Kiyoko M; Rivkin, L Ruth; Szulkin, Marta; Verrelli, Brian C;	Moving past the challenges and misconceptions in urban adaptation research	Ecology and Evolution	12	11	e9552	2022	Wiley Online Library	Format	Google Scholar	AKW
کریمی‌زاده; رحمت‌الله; پزشکپور; پیام; میرزایی; برزعلی; محمد; کشاورزی; کاوس; شریفی;	ارزیابی پایداری عملکرد دانه ژنوتیپ‌های نخود با روش‌ GGE بای‌پلات	Isfahan University of Technology-مجله تولید و فرآوری محصولات زراعی و باغی	11	4	81-92	2022	Isfahan University of Technology-مجله تولید و فرآوری محصولات زراعی و باغی	Format	Google Scholar	AKW
Schmidt, Danielle; Waterhouse, Matthew; Sjodin, Bryson; Russello, Michael;	Data from: Genome-wide analysis reveals associations between climate and regional patterns of adaptive divergence and dispersal in American pikas					2022	Borealis	Format	Google Scholar	AKW
Wilkins, Rachel Lynn;	Commonness and Rarity: Explaining Patterns of Abundance and Occurrence in Diaptomid Copepods, and Their Role in Lake Food Webs					2022	Cornell University	Format	Google Scholar	AKW
Benke, Attila; Köbölkuti, Zoltán Attila; Cseke, Klára; Borovics, Attila; Tóth, Endre György;	Szárazságtűrésben szerepet játszó SNP-k azonosítása kocsánytalan tölgy populációkban: alapkutatási eredmények a fenntartható tölgygazdálkodásért	ERDÉSZETTUDOMÁNYI KÖZLEMÉNYEK	12	2	77-90	2022	soe	Format	Google Scholar	AKW
Borrell Pichs, Yaisel Juan; Machado Schiaffino, Gonzalo; Pérez Méndez, María Trinidad;	XXIII Seminario de Genética de Poblaciones y Evolución. Libro de resúmenes					2022	Universidad de Oviedo, Servicio de Publicaciones	Format	Google Scholar	AKW
Carballo, C; Saadoun, AV; Terevinto, A; del Puerto, M; Cabrera, MC;	Parámetros de calidad en L. thoracis y P. major de cerdos de Pampa Rocha criados en interior o exterior	Archivos de zootecnia	71	275	184-198	2022		Format	Google Scholar	AKW
Knipler, Monica Leigh;	The conservation genomics of three Australian mammal species: Petaurus breviceps, Petaurus norfolcensis and Dasyurus maculatus					2022		Format	Google Scholar	AKW
Gheyas, Almas A;	Adriana Vallejo-Trujillo1*, Adebabay Kebede2, 3, Maria Lozano-Jaramillo4, Tadelle Dessie2, Jacqueline Smith5, Olivier Hanotte1, 2* and Almas A. Gheyas5					2022		Not GEA	Google Scholar	AKW
Lasky, Jesse R; Gamba, Diana; Keitt, Timothy H;	Wavelet characterization of spatial pattern in allele frequency	bioRxiv			2022.03. 21.485229	2022	Cold Spring Harbor Laboratory	Not GEA	Google Scholar	AKW
Sankovitz, Madison;	An Interdisciplinary Approach to Understanding Environmental Dynamics of Soil Ecosystem Engineering Ants					2022	University of California, Riverside	Not GEA	Google Scholar	AKW
Selmoni, Oliver; Lecellier, Gaël; Berteaux-Lecellier, Véronique; Joost, Stéphane;	RECIFS: a centralized geo-environmental database for coral reef research and conservation	bioRxiv			2022.10. 20.513055	2022	Cold Spring Harbor Laboratory	Not GEA	Google Scholar	AKW
Caraballo, C; Saadoun, Ali; Terevinto, Alejandra; del Puerto, Marta; Cabrera, MC;	Quality parameters in L. thoracis, and P. major from Pampa Rocha pig reared in indoor or outdoor	Archivos de zootecnia	71	275	183-198	2022	Servicio de Publicaciones	Not GEA	Google Scholar	AKW
Bernier, Louis;	Dutch elm disease	Forest Microbiology			291-309	2022	Elsevier	Not GEA	Google Scholar	AKW
Dumartinet, Thomas; Ravel, Sébastien; Roussel, Véronique; Perez‐Vicente, Luis; Aguayo, Jaime; Abadie, Catherine; Carlier, Jean;	Complex adaptive architecture underlies adaptation to quantitative host resistance in a fungal Not Animalia Not Animalia	Molecular Ecology	31	4	1160-1179	2022	Wiley Online Library	Not Animalia	Google Scholar	AKW
Londoño, Viviana Ortiz;	Evolutionary Genomic Analysis of the Charcoal Rot Fungus Macrophomina Phaseolina for Improved Disease Management Under Climate Change					2022	Michigan State University	Not Animalia	Google Scholar	AKW
Hodel, Richard GJ; Massatti, Rob; Knowles, L Lacey;	Hybrid enrichment of adaptive variation revealed by genotype–environment associations in montane sedges	Molecular Ecology	31	13	3722-3737	2022	Wiley Online Library	Not Animalia	Google Scholar	AKW
Wang, Hu;	Genetic variation and genome-environment association of alfalfa (Medicago sativa L.) populations under long-term grazing					2022	University of Saskatchewan	Not Animalia	Google Scholar	AKW
Feng, Tao; Wu, Pan; Gao, Huani; Kosma, Dylan K; Jenks, Matthew A; Lü, Shiyou;	Natural variation in root suberization is associated with local environment in Arabidopsis thaliana	New Phytologist	236	2	385-398	2022	Wiley Online Library	Not Animalia	Google Scholar	AKW
Yang, Heng; Li, Jialiang; Milne, Richard Ian; Tao, Wenjing; Wang, Yi; Miao, Jibin; Wang, Wentao; Ju, Tsam; Tso, Sonam; Luo, Jian;	Genomic insights into the genotype–environment mismatch and conservation units of a Qinghai–Tibet Plateau endemic cypress under climate change	Evolutionary Applications	15	6	919-933	2022	Wiley Online Library	Not Animalia	Google Scholar	AKW
Friis, Guillermo; Smith, Edward G; Lovelock, Catherine E; Ortega, Alejandra; Marshell, Alyssa; Duarte, Carlos M; Burt, John A;	Rapid lineage diversification of gray mangroves (Avicennia marina) driven by isolation in cryptic glacial refugia and extreme environmental conditions in the Arabian Peninsula					2022	Authorea, Inc.	Not Animalia	Google Scholar	AKW
Liu, Keke; Qi, Min; Du, Fang K;	Population and Landscape Genetics Provide Insights into Species Conservation of Two Evergreen Oaks in Qinghai–Tibet Plateau and Adjacent Regions	Frontiers in Not Animalia Science	13		858526	2022	Frontiers Media SA	Not Animalia	Google Scholar	AKW
Zhang, Jin; Zhang, Shangzhe; Zheng, Zeyu; Lu, Zhiqiang; Yang, Yongzhi;	Genomic divergence between two sister Ostrya species through linked selection and recombination	Ecology and Evolution	12	12	e9611	2022	Wiley Online Library	Not Animalia	Google Scholar	AKW
Stunz, Elizabeth; Fetcher, Ned; Lavretsky, Philip; Mohl, Jonathon E; Tang, Jianwu; Moody, Michael L;	Landscape Genomics Provides Evidence of Ecotypic Adaptation and a Barrier to Gene Flow at Treeline for the Arctic Foundation Species Eriophorum vaginatum	Frontiers in Not Animalia Science	13		860439	2022	Frontiers Media SA	Not Animalia	Google Scholar	AKW
Niu, Yuxuan;	The relative contribution of CNVs and SNPs to local adaptation in Norway spruce (Picea abies)					2022		Not Animalia	Google Scholar	AKW
Wang, Jiao; Hu, Zhenbin; Liao, Xiliang; Wang, Zhiyu; Li, Wei; Zhang, Peipei; Cheng, Hao; Wang, Qing; Bhat, Javaid Akhter; Wang, Hui;	Whole‐genome resequencing reveals signature of local adaptation and divergence in wild soybean	Evolutionary Applications	15	11	1820-1833	2022	Wiley Online Library	Not Animalia	Google Scholar	AKW
Láruson, Áki Jarl; Fitzpatrick, Matthew C; Keller, Stephen R; Haller, Benjamin C; Lotterhos, Katie E;	Seeing the forest for the trees: Assessing genetic offset predictions from gradient forest	Evolutionary Applications	15	3	403-416	2022	Wiley Online Library	Not Animalia	Google Scholar	AKW
Shen, Yufang; Xia, Hui; Tu, Zhonghua; Zong, Yaxian; Yang, Lichun; Li, Huogen;	Genetic divergence and local adaptation of Liriodendron driven by heterogeneous environments	Molecular Ecology	31	3	916-933	2022	Wiley Online Library	Not Animalia	Google Scholar	AKW
de Aquino, Sinara Oliveira; Kiwuka, Catherine; Tournebize, Rémi; Gain, Clément; Marraccini, Pierre; Mariac, Cédric; Bethune, Kévin; Couderc, Marie; Cubry, Philippe; Andrade, Alan C;	Adaptive potential of Coffea canephora from Uganda in response to climate change	Molecular Ecology	31	6	1800-1819	2022	Wiley Online Library	Not Animalia	Google Scholar	AKW
Zhao, Bo; Zhang, Hui; Chen, Tianxiao; Ding, Ling; Zhang, Liying; Ding, Xiali; Zhang, Jun; Qian, Qian; Xiang, Yong;	Sdr4 dominates pre‐harvest sprouting and facilitates adaptation to local climatic condition in Asian cultivated rice	Journal of Integrative Not Animalia Biology	64	6	1246-1263	2022	Wiley Online Library	Not Animalia	Google Scholar	AKW
Neophytou, Charalambos; Heer, Katrin; Milesi, Pascal; Peter, Martina; Pyhäjärvi, Tanja; Westergren, Marjana; Rellstab, Christian; Gugerli, Felix;	Genomics and adaptation in forest ecosystems	Tree genetics & genomes	18	2	12	2022	Springer	Not Animalia	Google Scholar	AKW
Shuyskaya, Elena; Toderich, Kristina; Kolesnikov, Alexander; Prokofieva, Maria; Lebedeva, Marina;	Effects of vertically heterogeneous soil salinity on genetic polymorphism and productivity of the widespread halophyte Bassia prostrata	Life	13	1	56	2022	MDPI	Not Animalia	Google Scholar	AKW
Haupt, Max; Schmid, Karl;	Using landscape genomics to infer genomic regions involved in environmental adaptation of soybean genebank accessions	bioRxiv			2022.02. 18.480989	2022	Cold Spring Harbor Laboratory	Not Animalia	Google Scholar	AKW
Bellis, Emily S; Lucardi, Rima D; Saltonstall, Kristin; Marsico, Travis D;	Predicting invasion risk of grasses in novel environments requires improved genomic understanding of adaptive potential	American Journal of Botany	109	12	1965	2022	Wiley	Not Animalia	Google Scholar	AKW
Li, Lili; Milesi, Pascal; Tiret, Mathieu; Chen, Jun; Sendrowski, Janek; Baison, John; Chen, Zhi‐qiang; Zhou, Linghua; Karlsson, Bo; Berlin, Mats;	Teasing apart the joint effect of demography and natural selection in the birth of a contact zone	New Phytologist	236	5	1976-1987	2022	Wiley Online Library	Not Animalia	Google Scholar	AKW
Stunz, Elizabeth Anne;	Landscape Genomics of the Tussock Cottongrass (Eriophorum vaginatum) and the Dwarf Birch (Betula nana) in North Central Alaska					2022	The University of Texas at El Paso	Not Animalia	Google Scholar	AKW
Yu, Yue; Aitken, Sally N; Rieseberg, Loren H; Wang, Tongli;	Using landscape genomics to delineate seed and breeding zones for lodgepole pine	New Phytologist	235	4	1653-1664	2022	Wiley Online Library	Not Animalia	Google Scholar	AKW
Sang, Yupeng; Long, Zhiqin; Dan, Xuming; Feng, Jiajun; Shi, Tingting; Jia, Changfu; Zhang, Xinxin; Lai, Qiang; Yang, Guanglei; Zhang, Hongying;	Genomic insights into local adaptation and future climate-induced vulnerability of a keystone forest tree in East Asia	Nature Communications	13	1	6541	2022	Nature Publishing Group UK London	Not Animalia	Google Scholar	AKW
Bragg, Jason G; van der Merwe, Marlien; Yap, Jia‐Yee Samantha; Borevitz, Justin; Rossetto, Maurizio;	Not Animalia collections for conservation and restoration: can they be adapted and adaptable?	Molecular Ecology Resources	22	6	2171-2182	2022	Wiley Online Library	Not Animalia	Google Scholar	AKW
Weiss, Matthew; Sekhwal, Manoj K; Neale, David B; De La Torre, Amanda R;	Genomics of climate adaptation in Pinus lambertiana	The Pine Genomes			51-65	2022	Springer	Not Animalia	Google Scholar	AKW
de Deus Vidal Junior, João; Mori, Gustavo Maruyama; Cruz, Mariana Vargas; da Silva, Michele Fernandes; de Moura, Yohans Alves; de Souza, Anete Pereira;	Differential Adaptive Potential and Vulnerability to Climate-Driven Habitat Loss in Brazilian Mangroves	Frontiers in Conservation Science	3		763325	2022	Frontiers Media SA	Not Animalia	Google Scholar	AKW
Todesco, Marco; Bercovich, Natalia; Kim, Amy; Imerovski, Ivana; Owens, Gregory L; Ruiz, Óscar Dorado; Holalu, Srinidhi V; Madilao, Lufiani L; Jahani, Mojtaba; Légaré, Jean-Sébastien;	Genetic basis and dual adaptive role of floral pigmentation in sunflowers	Elife	11		e72072	2022	eLife Sciences Publications Limited	Not Animalia	Google Scholar	AKW
de Deus Vidal, João; Mori, Gustavo Maruyama; Cruz, Mariana Vargas; da Silva, Michele Fernandes; de Moura, Yohans Alves; de Souza, Anete Pereira;	Differential adaptive potential and vulnerability to climate-driven habitat loss in Brazilian mangroves	bioRxiv			2022.02. 11.480143	2022	Cold Spring Harbor Laboratory	Not Animalia	Google Scholar	AKW
Hu, Hongyin; Yang, Yongzhi; Li, Ao; Zheng, Zeyu; Zhang, Jin; Liu, Jianquan;	Genomic divergence of Stellera chamaejasme through local selection across the Qinghai–Tibet plateau and northern China	Molecular ecology	31	18	4782-4796	2022	Wiley Online Library	Not Animalia	Google Scholar	AKW
Sang, Yupeng; Long, Zhiqin; Dan, Xuming; Feng, Jiajun; Shi, Tingting; Jia, Changfu; Zhang, Xinxin; Lai, Qiang; Yang, Guanglei; Zhang, Hongying;	Genomic insights into present local adaptation and future climate change vulnerability of a keystone forest tree species in East Asian	bioRxiv			2022.04. 04.486908	2022	Cold Spring Harbor Laboratory	Not Animalia	Google Scholar	AKW
Dalton, Timothy J;	Crop Adaptation and Improvement for Drought-Prone Environments					2022		Not Animalia	Google Scholar	AKW
Butler, Jakob B; Harrison, Peter A; Vaillancourt, René E; Steane, Dorothy A; Tibbits, Josquin FG; Potts, Brad M;	Climate adaptation, drought susceptibility, and genomic-informed predictions of future climate refugia for the Australian forest tree Eucalyptus globulus	Forests	13	4	575	2022	MDPI	Not Animalia	Google Scholar	AKW
Zhou, Biao‐Feng; Shi, Yong; Chen, Xue‐Yan; Yuan, Shuai; Liang, Yi‐Ye; Wang, Baosheng;	Linked selection, ancient polymorphism, and ecological adaptation shape the genomic landscape of divergence in Quercus dentata	Journal of Systematics and Evolution	60	6	1344-1357	2022	Wiley Online Library	Not Animalia	Google Scholar	AKW
Can, Muhammed Furkan;	Patterns of Population Structure and Hybridization within and between Populus trichocarpa and Populus balsamifera					2022	Virginia Tech	Not Animalia	Google Scholar	AKW
Yim, Christina; Bellis, Emily S; DeLeo, Victoria L; Gamba, Diana; Muscarella, Robert; Lasky, Jesse R;	Climate biogeography of Arabidopsis thaliana: linking distribution models and individual variation	bioRxiv			2022.03. 06.483202	2022	Cold Spring Harbor Laboratory	Not Animalia	Google Scholar	AKW
رحمتالله کریمیز&; پیام پزشکپور; امیر میرزائی; محمد برزعلی; کاوس کشاورزي; پیمان شریفی;	بايپلات GGE ارزیابی پایداري عملکرد دانه ژنوتیپهاي نخود با روش.	Journal of Crop Production & Processing	11	4		2022		Not Animalia	Google Scholar	AKW
Hussain, T; Akram, Z; Shabbir, G; Manaf, A; Rabbani, G; Iqbal, J; Javed, U; Ahmad, R; Akhtar, J;	Identification of drought-tolerant kabuli chickpea (Cicer arietinum L.) genotypes at the early seedling stage.					2022		Not Animalia	Google Scholar	AKW
Hernandez, Adriana Ivonne;	Disentangling Phenotypic Patterns from Evolutionary Processes in Highly Diverse California Wildflowers, the Genus Calochortus					2022	Cornell University	Not Animalia	Google Scholar	AKW
Battlay, Paul; Wilson, Jonathan; Bieker, Vanessa C; Lee, Chris; Prapas, Diana; Petersen, Bent; Craig, Sam; van Boheemen, Lotte; Scalone, Romain; de Silva, Nissanka P;	Large haploblocks underlie rapid adaptation in an invasive weed	BioRxiv			2022.03. 02.482376	2022	Cold Spring Harbor Laboratory	Not Animalia	Google Scholar	AKW
Sudirga, SK; Wijaya, IMS; Darmadi, AAK;	First testimony of new host Not Animalia of Colletotrichum magnum (sf jenkins & winstead) rossman & wc Allen causing anthracnose in Carica papaya L. fruits in Bali, Indonesia.	SABRAO Journal of Breeding & Genetics	54	4		2022		Not Animalia	Google Scholar	AKW
Shi, Yue; Homola, Jared J; Euclide, Peter T; Isermann, Daniel A; Caroffino, David C; McPhee, Megan V; Larson, Wesley A;	High‐density genomic data reveal fine‐scale population structure and pronounced islands of adaptive divergence in lake whitefish (Coregonus clupeaformis) from Lake Michigan	Evolutionary Applications	15	11	1776-1791	2022	Wiley Online Library	Not GEA	Google Scholar	AKW
Booker, Tom R;	Spatial autocorrelation of the environment influences the patterns and genetics of local adaptation	bioRxiv			2023.05. 29.542754	2023	Cold Spring Harbor Laboratory	Methods	Google Scholar	AKW
Booker, Tom R; Yeaman, Sam; Whitlock, Michael C;	Using genome scans to identify genes used repeatedly for adaptation	Evolution	77	3	801-811	2023	Oxford University Press US	Methods	Google Scholar	AKW
Lachmuth, Susanne; Capblancq, Thibaut; Keller, Stephen R; Fitzpatrick, Matthew C;	Assessing uncertainty in genomic offset forecasts from landscape genomic models (and implications for restoration and assisted migration)	Frontiers in Ecology and Evolution	11		1155783	2023	Frontiers Media SA	Methods	Google Scholar	AKW
Leigh, Deborah M; Vandergast, Amy; Hunter, Margaret E; Crandall, Eric; Chris, W; Funk, Colin J; Hoban, Sean; Oyler-McCance, Sara J; Rellstab, Christian;	Don’t make genetic data disposable: Best practices for genetic and 2 genomic data archiving 3					2023		Methods	Google Scholar	AKW
Lovell, Rebecca SL; Collins, Sinead; Martin, Simon H; Pigot, Alex L; Phillimore, Albert B;	Space‐for‐time substitutions in climate change ecology and evolution	Biological Reviews	98	6	2243-2270	2023	Wiley Online Library	Methods	Google Scholar	AKW
Pita‐Aquino, Jessica N; Bock, Dan G; Baeckens, Simon; Losos, Jonathan B; Kolbe, Jason J;	Stronger evidence for genetic ancestry than environmental conditions in shaping the evolution of a complex signalling trait during biological invasion	Molecular Ecology	32	20	5558-5574	2023	Wiley Online Library	Methods	Google Scholar	AKW
Schweizer, Teia M; DeSaix, Matthew G;	Cost-effective library preparation for whole genome sequencing with feather DNA	Conservation Genetics Resources	15	1	21-28	2023	Springer	Methods	Google Scholar	AKW
Ahrens, Collin W; Rymer, Paul D; Miller, Adam D;	Genetic offset and vulnerability modelling: misinterpretations of results and violations of evolutionary principles	Authorea Preprints				2023	Authorea	Format	Google Scholar	AKW
Dauphin, Benjamin; Rellstab, Christian; Wüest, Rafael O; Karger, Dirk N; Holderegger, Rolf; Gugerli, Felix; Manel, Stéphanie;	Re-thinking the environment in landscape genomics	Trends in Ecology & Evolution	38	3	261-274	2023	Elsevier	Format	Google Scholar	AKW
Lotterhos, Katie E;	The paradox of adaptive trait clines with nonclinal patterns in the underlying genes	Proceedings of the National Academy of Sciences	120	12	e2220313120	2023	National Acad Sciences	Format	Google Scholar	AKW
Lotterhos, Katie;	Output model data from paradox of adaptive trait clines with non-clinal patterns in the underlying genes (Model Validation Program project)					2023	Biological and Chemical Oceanography Data Management Office (BCO-DMO)	Format	Google Scholar	AKW
Timm, Laura E; Tucker, Nicholas; Rix, Anna; LaBua, Savannah; López, J Andrés; Boswell, Kevin M; Glass, Jessica R;	The untapped potential of seascape genomics in the North Pacific	Frontiers in Conservation Science	4		1249551	2023	Frontiers Media SA	Format	Google Scholar	AKW
Martin, Ryan A; da Silva, Carmen RB; Moore, Michael P; Diamond, Sarah E;	When will a changing climate outpace adaptive evolution?	Wiley Interdisciplinary Reviews: Climate Change	14	6	e852	2023	Wiley Online Library	Format	Google Scholar	AKW
Dauphin, Benjamin; Peter, Martina;	Advancing research on ectomycorrhizal fungal adaptation with landscape genomics	Trends in Microbiology	31	5	439-443	2023	Elsevier	Format	Google Scholar	AKW
da Silva Carvalho, Carolina; Côrtes, Marina Corrêa;	Landscape Genetics in the Neotropics	Conservation Genetics in the Neotropics			145-165	2023	Springer	Format	Google Scholar	AKW
Barr, Kelly;	Expanding Genomics Toolkits to Facilitate the Conservation and Recovery of Two Protected Species, the Tricolored Blackbird and Burrowing Owl					2023	University of California, Los Angeles	Format	Google Scholar	AKW
Bernal Durán, Valentina Nicol;	Limitaciones para la conectividad poblacional del pez Harpagifer antarcticus, en las regiones de la Península Antártica e Isla Georgia del Sur					2023	Universidad de Chile	Format	Google Scholar	AKW
Álvarez, Hugo Alejandro; Bracamonte, Seraina E; Laso-Pérez, Rafael; Macho-Callejo, Alba; Rabanaque, María Pilar; Rodríguez, Airam;	Programa y Libro de Resúmenes de las VI Jornadas Científicas del Museo Nacional de Ciencias Naturales (MNCN-CSIC)					2023	CSIC-Museo Nacional de Ciencias Naturales (MNCN)	Format	Google Scholar	AKW
Schaal, Sara M; Smith, Sara J;	Comparative study highlights how gene flow shapes adaptive genomic architecture	Molecular Ecology	32	7	1545-1548	2023	Wiley Online Library	Not GEA	Google Scholar	AKW
Gain, Clément; Rhoné, Bénédicte; Cubry, Philippe; Salazar, Israfel; Forbes, Florence; Vigouroux, Yves; Jay, Flora; François, Olivier;	A quantitative theory for genomic offset statistics	Molecular Biology and Evolution	40	6	msad140	2023	Oxford University Press US	Not GEA	Google Scholar	AKW
Caccavo, Jilda Alicia; Frémont, Paul; Jaillon, Olivier; Gehlen, Marion;	Climate genomics—Geoscientists, ecologists, and geneticists must reinforce their collaborations to confront climate change	Global Change Biology	29	21	5999-6001	2023	Wiley Online Library	Not GEA	Google Scholar	AKW
Dussex, Nicolas; Morales, Hernán E; Grossen, Christine; Dalén, Love; van Oosterhout, Cock;	Purging and accumulation of genetic load in conservation	Trends in ecology & evolution	38	10	961-969	2023	Elsevier	Not GEA	Google Scholar	AKW
Selmoni, Oliver; Lecellier, Gaël; Berteaux‐Lecellier, Véronique; Joost, Stéphane;	The Reef Environment Centralized InFormation System (RECIFS): An integrated geo‐environmental database for coral reef research and conservation	Global Ecology and Biogeography	32	5	622-632	2023	Wiley Online Library	Not GEA	Google Scholar	AKW
Stock, Sarah;	Uncovering the Secret Lives of Heath Frogs	Environmental Science				2023		Not GEA	Google Scholar	AKW
Feurtey, Alice; Lorrain, Cécile; McDonald, Megan C; Milgate, Andrew; Solomon, Peter S; Warren, Rachael; Puccetti, Guido; Scalliet, Gabriel; Torriani, Stefano FF; Gout, Lilian;	A thousand-genome panel retraces the global spread and adaptation of a major fungal crop Not Animalia	Nature communications	14	1	1059	2023	Nature Publishing Group UK London	Not Animalia	Google Scholar	AKW
Moser Tralamazza, Sabina; Gluck-Thaler, Emile; Feurtey, Alice; Croll, Daniel;	Copy number variation introduced by a massive mobile element underpins global thermal adaptation in a fungal wheat Not Animalia	bioRxiv			2023.09. 22.559077	2023	Cold Spring Harbor Laboratory	Not Animalia	Google Scholar	AKW
Omondi, Emmanuel; Lin, Chen-yu; Huang, Shu-mei; Liao, Cheng-An; Lin, Ya-ping; Ricardo, Oliva; van Zonneveld, Maarten;	Landscape genomics reveals genetic signals of environmental adaptation of African wild eggNot Animalia	Authorea Preprints				2023	Authorea	Not Animalia	Google Scholar	AKW
Tóth, Endre Gy; Cseke, Klára; Benke, Attila; Lados, Botond B; Tomov, Vladimir T; Zhelev, Petar; Kámpel, József D; Borovics, Attila; Köbölkuti, Zoltán A;	Key triggers of adaptive genetic variability of sessile oak [Q. petraea (Matt.) Liebl.] from the Balkan refugia: outlier detection and association of SNP loci from ddRAD-seq data	Heredity	131	2	130-144	2023	Springer International Publishing Cham	Not Animalia	Google Scholar	AKW
Eckert, Andrew J; Neale, David B;	Probing the dark matter of environmental associations yields novel insights into the architecture of adaptation.	New Phytologist	237	5		2023		Not Animalia	Google Scholar	AKW
Shu, Mengjun; Moran, Emily V;	Identifying genetic variation associated with environmental gradients and drought‐tolerance phenotypes in ponderosa pine	Ecology and Evolution	13	10	e10620	2023	Wiley Online Library	Not Animalia	Google Scholar	AKW
Yuan, Shuai; Shi, Yong; Zhou, Biao‐Feng; Liang, Yi‐Ye; Chen, Xue‐Yan; An, Qing‐Qing; Fan, Yan‐Ru; Shen, Zhao; Ingvarsson, Pär K; Wang, Baosheng;	Genomic vulnerability to climate change in Quercus acutissima, a dominant tree species in East Asian deciduous forests	Molecular ecology	32	7	1639-1655	2023	Wiley Online Library	Not Animalia	Google Scholar	AKW
Wang, Hu; Coulman, Bruce; Bai, Yuguang; Tarˈan, Bunyamin; Biligetu, Bill;	Genetic diversity and local adaption of alfalfa populations (Medicago sativa L.) under long-term grazing	Scientific Reports	13	1	1632	2023	Nature Publishing Group UK London	Not Animalia	Google Scholar	AKW
Wang, Tian-Rui; Meng, Hong-Hu; Wang, Nian; Zheng, Si-Si; Jiang, Yun; Lin, Duo-Qing; Song, Yi-Gang; Kozlowski, Gregor;	Adaptive divergence and genetic vulnerability of relict species under climate change: a case study of Pterocarya macroptera	Annals of Botany	132	2	241-254	2023	Oxford University Press US	Not Animalia	Google Scholar	AKW
Sandercock, Alexander M; Westbrook, Jared W; Zhang, Qian; Holliday, Jason A;	The road to restoration: Identifying and conserving the adaptive legacy of American chestnut	bioRxiv			2023.05. 30.542850	2023	Cold Spring Harbor Laboratory	Not Animalia	Google Scholar	AKW
Jordan, Rebecca; Price, Meridy; Harrison, Peter A; Prober, Suzanne M; Vaillancourt, René E; Steane, Dorothy;	Landscape genomics reveals signals of climate adaptation and a cryptic lineage in Arthropodium fimbriatum	Conservation Genetics	24	4	473-487	2023	Springer	Not Animalia	Google Scholar	AKW
Capblancq, Thibaut; Lachmuth, Susanne; Fitzpatrick, Matthew C; Keller, Stephen R;	From common gardens to candidate genes: exploring local adaptation to climate in red spruce	New phytologist	237	5	1590-1605	2023	Wiley Online Library	Not Animalia	Google Scholar	AKW
Méndez-Cea, Belén; García-García, Isabel; Gazol, Antonio; Camarero, J Julio; de Andrés, Ester González; Colangelo, Michele; Valeriano, Cristina; Gallego, Francisco Javier; Linares, Juan Carlos;	Weak genetic differentiation but strong climate-induced selective pressure toward the rear edge of mountain pine in north-eastern Spain	Science of the Total Environment	858		159778	2023	Elsevier	Not Animalia	Google Scholar	AKW
Fasanella, Mariana; Mathiasen, Paula; Juri, Gabriela; Díaz, Dayana G; Hasbún, Rodrigo; Premoli, Andrea C;	Ancient vicariance is reinforced by adaptive divergence in the southern beech: Contributions from geogenomics	Journal of Biogeography	50	3	564-575	2023	Wiley Online Library	Not Animalia	Google Scholar	AKW
Sun, Pei-Wei; Chang, Jui-Tse; Luo, Min-Xin; Chao, Chien-Ti; Du, Fang; Liao, Pei-Chun;	The Role of In Situ Diversification in Island Endemism: Adaptive Introgression in Scutellaria in Taiwan	Authorea Preprints				2023	Authorea	Not Animalia	Google Scholar	AKW
Fufa, Tilahun Wondimu; Menamo, Temesgen Matiwos; Abtew, Wosene Gebreselassie; Amadi, Charles Okechukwu; Oselebe, Happiness Ogba;	Detection of the local adaptive and genome-wide associated loci in southeast Nigerian taro (Colocasia esculenta (L.) Schott) populations	BMC genomics	24	1	39	2023	Springer	Not Animalia	Google Scholar	AKW
Caproni, Leonardo; Lakew, Basazen Fantahun; Kassaw, Seyoum Asefie; Miculan, Mara; Ahmed, Jemal Seid; Grazioli, Simona; Kidane, Yosef Gebrehawaryat; Fadda, Carlo; Pè, Mario Enrico; Dell'Acqua, Matteo;	The genomic and bioclimatic characterization of Ethiopian barley (Hordeum vulgare L.) unveils challenges and opportunities to adapt to a changing climate	Global Change Biology	29	8	2335-2350	2023	Wiley Online Library	Not Animalia	Google Scholar	AKW
Muniz, André Carneiro; de Oliveira Buzatti, Renata Santiago; de Lemos-Filho, José Pires; Heuertz, Myriam; Nazareno, Alison Gonçalves; Lovato, Maria Bernadete;	Genomic signatures of ecological divergence between savanna and forest populations of a Neotropical tree	Annals of Botany	132	3	523-540	2023	Oxford University Press US	Not Animalia	Google Scholar	AKW
Méndez-Cea, Belén; García-García, Isabel; Linares, Juan Carlos; Gallego, Francisco Javier;	Warming appears as the main risk of non-adaptedness for western Mediterranean relict fir forests under expected climate change scenarios	Frontiers in Not Animalia Science	14		1155441	2023	Frontiers Media SA	Not Animalia	Google Scholar	AKW
Hernández, Adriana I; Specht, Chelsea D;	Putative adaptive loci show parallel clinal variation in a California‐endemic wildflower	Molecular Ecology	32	15	4298-4312	2023	Wiley Online Library	Not Animalia	Google Scholar	AKW
Müller, Niels A; Geßner, Cornelia; Mader, Malte; Blanc-Jolivet, Céline; Fladung, Matthias; Degen, Bernd;	Genomic variation of a keystone forest tree species reveals patterns of local adaptation and future maladaptation	BioRxiv				2023	Cold Spring Harbor Laboratory	Not Animalia	Google Scholar	AKW
Feng, Shuo; Wan, Wei; Li, Yang; Wang, DongLei; Ren, Guangpeng; Ma, Tao; Ru, Dafu;	Transcriptome‐based analyses of adaptive divergence between two closely related spruce species on the Qinghai–Tibet plateau and adjacent regions	Molecular Ecology	32	2	476-491	2023	Wiley Online Library	Not Animalia	Google Scholar	AKW
Kujur, Vivek Kumar; Abhinav Sao, MK; Tiwari, Ajay;	Genetic variability, heritability and association analyses for yield and related characters in rice germplasm (Oryza sativa L.)	The Pharma Innovation Journal	12	4	2236-2240	2023		Not Animalia	Google Scholar	AKW
Rocchetti, Lorenzo;	Chickpea (Cicer arietinum L.) genetic diversity and adaptation to guide crop improvement in the European and Mediterranean environment					2023	Università Politecnica delle Marche	Not Animalia	Google Scholar	AKW
Saran, Deepak; Gauraha, Deepak; Sao, Abhinav; Kumar, Rohit; Sandilya, V;	Genetic variability, heritability and genetic advance for yield and yield attributing traits in rice (Oryza sativa L.)	J. Pharma. Innov			1014-1019	2023		Not Animalia	Google Scholar	AKW
Hossain, Md Amir; Sarker, Umakanta; Azam, Md Golam; Kobir, Md Shahriar; Roychowdhury, Rajib; Ercisli, Sezai; Ali, Daoud; Oba, Shinya; Golokhvast, Kirill S;	Integrating BLUP, AMMI, and GGE models to explore GE interactions for adaptability and stability of winter lentils (Lens culinaris Medik.)	Not Animalias	12	11	2079	2023	MDPI	Not Animalia	Google Scholar	AKW
Lazic, Desanka; Geßner, Cornelia; Liepe, Katharina J; Lesur-Kupin, Isabelle; Mader, Malte; Blanc-Jolivet, Céline; Gömöry, Dušan; Liesebach, Mirko; González-Martínez, Santiago C; Fladung, Matthias;	Genomic variation of a keystone forest tree species reveals signals of local adaptation despite high levels of phenotypic plasticity	bioRxiv			2023.05. 11.540382	2023	Cold Spring Harbor Laboratory	Not Animalia	Google Scholar	AKW
Yeaman, Samuel; Whiting, James; Booker, Tom; Rougeux, Clement; Lind, Brandon; Singh, Pooja; Lu, Mengmeng; Huang, Kaichi; Whitlock, Michael; Aitken, Sally;	Core genes driving climate adaptation in Not Animalias					2023		Not Animalia	Google Scholar	AKW
Yu, Xiaolei; Wei, Pei; Zhao, Shuqi; Chen, Zhuyifu; Li, Xinzhong; Zhang, Wencai; Liu, Chenlai; Yang, Yujiao; Li, Xiaoyan; Liu, Xing;	Population transcriptomics uncover the relative roles of positive selection and differential expression in Batrachium bungei adaptation to the Qinghai–Tibetan plateau	Not Animalia Cell Reports	42	5	879-893	2023	Springer	Not Animalia	Google Scholar	AKW
Wei, Kai; Silva‐Arias, Gustavo A; Tellier, Aurélien;	Selective sweeps linked to the colonization of novel habitats and climatic changes in a wild tomato species	New Phytologist	237	5	1908-1921	2023	Wiley Online Library	Not Animalia	Google Scholar	AKW
Hämälä, Tuomas; Moore, Christopher; Cowan, Laura; Carlile, Matthew; Gopaulchan, David; Brandrud, Marie K; Birkeland, Siri; Loose, Matthew; Kolář, Filip; Koch, Marcus A;	Impact of whole-genome duplications on structural variant evolution in the Not Animalia genus Cochlearia	BioRxiv			2023.09. 29.560073	2023	Cold Spring Harbor Laboratory	Not Animalia	Google Scholar	AKW
Kurt, Dursun;	Adaptability and stability models in promising genotype selection for hybrid breeding of sun cured tobacco	South African Journal of Botany	154		190-202	2023	Elsevier	Not Animalia	Google Scholar	AKW
Soudi, Shaghayegh; Jahani, Mojtaba; Todesco, Marco; Owens, Gregory L; Bercovich, Natalia; Rieseberg, Loren H; Yeaman, Sam;	Repeatability of adaptation in sunflowers reveals that genomic regions harbouring inversions also drive adaptation in species lacking an inversion	Elife	12		RP88604	2023	eLife Sciences Publications Limited	Not Animalia	Google Scholar	AKW
Lachmuth, Susanne; Capblancq, Thibaut; Prakash, Anoob; Keller, Stephen R; Fitzpatrick, Matthew C;	Novel genomic offset metrics account for local adaptation in climate suitability forecasts and inform assisted migration	BioRxiv			2023.06. 05.541958	2023	Cold Spring Harbor Laboratory	Not Animalia	Google Scholar	AKW
Lin, Nan; Liu, Qun; Landis, Jacob B; Rana, Hum Kala; Li, Zhimin; Wang, Hengchang; Sun, Hang; Deng, Tao;	Staying in situ or shifting range under ongoing climate change: A case of an endemic herb in the Himalaya‐Hengduan Mountains across elevational gradients	Diversity and Distributions	29	4	524-542	2023	Wiley Online Library	Not Animalia	Google Scholar	AKW
Greenhill, Rachel Sarah Rose;	Understanding the molecular genetic basis of virulence in the parasitic weed, Striga asiatica					2023	University of Sheffield	Not Animalia	Google Scholar	AKW
Hossain, MA; Sarker, U; Azam, MG; Kobir, MS; Roychowdhury, R; Ercisli, S; Ali, D; Oba, S; Golokhvast, KS;	Integrating BLUP, AMMI, and GGE models to explore GE interactions for adaptability and stability of winter Lentils (Lens culinaris Medik.). Not Animalias. 2023; 12 (11): 2079					2023		Not Animalia	Google Scholar	AKW
McDonald, Tegan Krista;	Lodgepole pine linkage map reveals patterns of genomic clustering of locally adaptive loci					2023		Not Animalia	Google Scholar	AKW
Minadakis, Nikolaos; Williams, Hefin; Horvath, Robert; Caković, Danka; Stritt, Christoph; Thieme, Michael; Bourgeois, Yann; Roulin, Anne C;	Peer Community Journal					2023		Not Animalia	Google Scholar	AKW
Alkahtani, Jawaher; Dwiningsih, Yheni;	Analysis of Morphological, Physiological, and Biochemical Traits of Salt Stress Tolerance in Asian Rice Cultivars at Seedling and Early Vegetative Stages	Stresses	3	4	717-735	2023	MDPI	Not Animalia	Google Scholar	AKW
Feng, Shuo; Xi, Erning; Wan, Wei; Ru, Dafu;	Genomic signals of local adaptation in Picea crassifolia	BMC Not Animalia Biology	23	1	534	2023	Springer	Not Animalia	Google Scholar	AKW
Rogivue, Aude; Leempoel, Kevin; Guillaume, Annie; Choudhury, Rimjhim; Felber, François; Kasser, Michel; Joost, Stéphane; Parisod, Christian; Gugerli, Felix;	Scale matters: genome-wide signatures of local adaptation to high-resolution environmental variation in an alpine Not Animalia	Authorea Preprints				2023	Authorea	Not Animalia	Google Scholar	AKW
Wijfjes, Raúl Y; Boesten, René; Becker, Frank FM; Theeuwen, Tom PJM; Snoek, Basten; Mastoraki, Maria; Verheijen, Jelle J; Güvencli, Nuri; Denkers, Lissy-Anne M; Koornneef, Maarten;	Local adaptation of Arabidopsis thaliana in a small geographic region with mild environmental clines	Improvise. Adapt. Overcome.			69	2023		Not Animalia	Google Scholar	AKW
Karimizadeh, R; Pezeshkpour, P; Mirzaee, A; Barzali, M; Sharifi, P; Motlagh, MR Safari;	Stability analysis for seed yield of chickpea (Cicer arietinum L.) genotypes by experimental and biological approaches	Vavilov Journal of Genetics and Breeding	27	2	135	2023	Institute of Cytology and Genetics, Siberian Branch of the Russian Academy …	Not Animalia	Google Scholar	AKW
Magdy, Mahmoud; Mostofa, Mohammad Golam; Rahimi, Mehdi; Abd El Moneim, Diaa;	Abiotic stress alleviation in Not Animalias: morpho-physiological and molecular aspects	Frontiers in Not Animalia Science	14		1295638	2023	Frontiers Media SA	Not Animalia	Google Scholar	AKW
Falentin, Cyril; Hadj-Arab, Houria; Aissiou, Fella; Bartoli, Claudia; Bazan, Giuseppe; Boudet, Matéo; Bousset-Vaslin, Lydia; Chwikhi, Marwa; Coriton, Olivier; Deniot, Gwenaëlle;	Warnings/Cautions when collecting Brassica diversity along a large climatic gradient	bioRxiv			2023.09. 15.557905	2023	Cold Spring Harbor Laboratory	Not Animalia	Google Scholar	AKW
Sekely, Jill; Marchelli, Paula; Arana, Verónica; Dauphin, Benjamin; Mattera, María Gabriela; Pastorino, Mario; Scotti, Ivan; Soliani, Carolina; Heer, Katrin; Opgenoorth, Lars;	Temperature and day length drive local adaptation in the Patagonian foundation tree species Nothofagus pumilio	bioRxiv			2023.04. 28.538677	2023	Cold Spring Harbor Laboratory	Not Animalia	Google Scholar	AKW
Battlay, Paul; Wilson, Jonathan; Bieker, Vanessa C; Lee, Christopher; Prapas, Diana; Petersen, Bent; Craig, Sam; van Boheemen, Lotte; Scalone, Romain; de Silva, Nissanka P;	Large haploblocks underlie rapid adaptation in the invasive weed Ambrosia artemisiifolia	Nature Communications	14	1	1717	2023	Nature Publishing Group UK London	Not Animalia	Google Scholar	AKW
Baesen, Kailey;	Identifying Candidate Loci for Drought Tolerance in Douglas-Fir					2023	Northern Arizona University	Not Animalia	Google Scholar	AKW
Yaremchuk, Danya Daria;	Differential Introgression Between the Northern and Southern Extents of the Lodgepole x Jack Pine Hybrid Zone Suggests Environmentally-driven Selection and Local Adaptation.					2023	Carleton University	Not Animalia	Google Scholar	AKW
Sandercock, Alexander M;	Evaluating the adaptive genomic landscape of remnant and backcross American chestnut populations to inform germplasm conservation					2023	Virginia Tech	Not Animalia	Google Scholar	AKW
Feng, Yanzhi; Yang, Chaowei; Zhang, Jiajia; Qiao, Jie; Wang, Baoping; Zhao, Yang;	Construction of a High-Density Paulownia Genetic Map and QTL Mapping of Important Phenotypic Traits Based on Genome Assembly and Whole-Genome Resequencing	International Journal of Molecular Sciences	24	21	15647	2023	MDPI	Not Animalia	Google Scholar	AKW
Li, Li; Zhang, Jie; Sork, Victoria; Fitzpatrick, Matthew; Liao, Hong; Wang, Gang; Sun, Yan-Bo; Li, Qingjun; Zhao, Jian-Li;	Local adaptation-induced evolutionary trap in alpine Not Animalias under climate change					2023		Not Animalia	Google Scholar	AKW
Degner, Jonathan;	Genomics of adaptation in interior spruce to past, present, and future climates of western Canada					2023	University of British Columbia	Not Animalia	Google Scholar	AKW
Faske, Trevor M;	History and climate adaptation drive the spatial genetic structure of foundational shrub species in western North America					2023		Not Animalia	Google Scholar	AKW
Goessen, Roosje;	Understanding the adaptive capacity in Populus tremuloides, a keystone North American tree species					2023		Not Animalia	Google Scholar	AKW
Jordan, Rebecca; Prober, Suzanne M; Andrew, Rose; Freeman, Jules; Kerr, Richard; Steane, Dorothy; Vaillancourt, René; Potts, Brad;	Population Genomics of Eucalypts					2023	Springer	Not Animalia	Google Scholar	AKW
Meena, Rajendra K; Negi, Nitika; Shankhwar, Rajeev; Bhandari, Maneesh S; Kant, Rama; Pandey, Shailesh; Kumar, Narinder; Sharma, Rajesh; Ginwal, Harish S;	Ecological niche modelling and population genetic analysis of Indian temperate bamboo Drepanostachyum falcatum in the western Himalayas	Journal of Not Animalia Research	136	4	483-499	2023	Springer	Not Animalia	Google Scholar	AKW
Wang, Rong;	Xian-Yun Mu1*, Yuan-Mi Wu1, Xue-Li Shen1, Ling Tong1, Feng-Wei Lei1, Xiao-Fei Xia2 and Yu Ning3	Forest tree conservation genomics			68	2023	Frontiers Media SA	Not Animalia	Google Scholar	AKW
Abd El Moneim, Diaa; Rahimi, Mehdi; Magdy, Mahmoud; Mostofa, Mohammad Golam;	Abiotic Stress Alleviation in Not Animalias: Morpho-Physiological and Molecular Aspects					2023	Frontiers Media SA	Not Animalia	Google Scholar	AKW
Каримизаде, Р; Пезешкпур, П; Мирзаи, А; Барзали, М; Шарифи, П; Мотлах, МР Сафари;	Анализ стабильности урожайности семян генотипов нута (Cicer arietinum L.) с помощью экспериментальных и биологических подходов	Вавиловский журнал генетики и селекции	27	2	135-145	2023		Not Animalia	Google Scholar	AKW
Barratt, Christopher D; Onstein, Renske E; Pinsky, Malin L; Steinfartz, Sebastian; Kühl, Hjalmar S; Forester, Brenna R; Razgour, Orly;	Life on the edge: A new toolbox for population‐level climate change vulnerability assessments	Methods in Ecology and Evolution	15	11	2038-2058	2024	Wiley Online Library	Methods	Google Scholar	AKW
Bishop, Anusha P; Terasaki Hart, Drew E; Wang, Ian J;	Optimising Sampling Design for Landscape Genomics	Molecular Ecology Resources			e14052	2024	Wiley Online Library	Methods	Google Scholar	AKW
Booker, Tom R; Yeaman, Sam; Whiting, James R; Whitlock, Michael C;	The WZA: A window‐based method for characterizing genotype–environment associations	Molecular Ecology Resources	24	2	e13768	2024	Wiley Online Library	Methods	Google Scholar	AKW
Guillaume, Annie Sandrine;	At what spatial scale does natural selection operate? Using multiscale frameworks to calibrate the effects of environmental factors across landscape continuums					2024	EPFL	Methods	Google Scholar	AKW
Jeon, Jong Yoon; Shin, Yucheol; Mularo, Andrew J; Feng, Xiao; DeWoody, J Andrew;	The integration of whole‐genome resequencing and ecological niche modelling to conserve profiles of local adaptation	Diversity and Distributions	30	6	e13847	2024	Wiley Online Library	Methods	Google Scholar	AKW
Lachmuth, Susanne; Capblancq, Thibaut; Prakash, Anoob; Keller, Stephen R; Fitzpatrick, Matthew C;	Novel genomic offset metrics integrate local adaptation into habitat suitability forecasts and inform assisted migration	Ecological Monographs	94	1	e1593	2024	Wiley Online Library	Methods	Google Scholar	AKW
Lind, Brandon M; Candido‐Ribeiro, Rafael; Singh, Pooja; Lu, Mengmeng; Obreht Vidakovic, Dragana; Booker, Tom R; Whitlock, Michael C; Yeaman, Sam; Isabel, Nathalie; Aitken, Sally N;	How useful is genomic data for predicting maladaptation to future climate?	Global Change Biology	30	4	e17227	2024	Wiley Online Library	Methods	Google Scholar	AKW
Matz, Mikhail V; Black, Kristina L;	RDAforest: identifying environmental drivers of polygenic adaptation	bioRxiv			2024.10. 21.619525	2024	Cold Spring Harbor Laboratory	Methods	Google Scholar	AKW
Pezeshkpour, Payam; Armion, Mohammad; Rostami, Borzo;	Evaluation of the efficiency of WAASB, WAASBY indices and and linear mixed effects model (LMM) for identifying high-yielding lentil genotypes adapted to rainfed regions	Crop Science Research in Arid Regions	6	2	431-452	2024	University of Zabol	Methods	Google Scholar	AKW
Sharo, Andrew G;	GWAC: A machine learning method to identify functional variants in data-constrained species	bioRxiv			2024.11. 15.623873	2024	Cold Spring Harbor Laboratory	Methods	Google Scholar	AKW
Zhou, Qiujie; Lascoux, Martin; Milesi, Pascal;	Met					2024		Methods	Google Scholar	AKW
Tsarfina, V;	Monitoring and comprehending Not Animalias reactions to worldwide climate shifts through genomics					2024	Харків: ДБТУ	Format	Google Scholar	AKW
Aitken, Sally N; Jordan, Rebecca; Tumas, Hayley R;	Conserving Evolutionary Potential: Combining Landscape Genomics with Established Methods to Inform Not Animalia Conservation	Annual Review of Not Animalia Biology	75			2024	Annual Reviews	Format	Google Scholar	AKW
Schmidt, Thomas L; Thia, Joshua A; Hoffmann, Ary A;	How can genomics help or hinder wildlife conservation?	Annual Review of Animal Biosciences	12	1	45-68	2024	Annual Reviews	Format	Google Scholar	AKW
Dauphin, Benjamin; Peter, Martina;	Tracking signatures of selection in natural populations of ectomycorrhizal fungi–progress, challenges, and prospects	New Phytologist	242	2	384-388	2024	Wiley Online Library	Format	Google Scholar	AKW
Layton, Kara KS; Brieuc, MSO; Castilho, Rita; Diaz‐Arce, Natalia; Estévez‐Barcia, Daniel; Fonseca, VG; Fuentes‐Pardo, Angela P; Jeffery, NW; Jiménez‐Mena, B; Junge, Claudia;	Predicting the future of our oceans—Evaluating genomic forecasting approaches in marine species	Global Change Biology	30	3	e17236	2024	Wiley Online Library	Format	Google Scholar	AKW
Schiebelhut, Lauren M; Guillaume, Annie S; Kuhn, Arianna; Schweizer, Rena M; Armstrong, Ellie E; Beaumont, Mark A; Byrne, Margaret; Cosart, Ted; Hand, Brian K; Howard, Leif;	Genomics and conservation: Guidance from training to analyses and applications	Molecular Ecology Resources	24	2	e13893	2024	Wiley Online Library	Format	Google Scholar	AKW
Попова, ВО; Фендріков, СМ;	Погляд на роль біотехнології в стійкості сільського господарства					2024	Харків: ДБТУ	Format	Google Scholar	AKW
张如礼; 李德铢; 张玉霄;	短穗竹居群遗传结构及气候适应性分析	植物学报			2000-01-01	2024		Format	Google Scholar	AKW
Tripathi, Devashish; Bhattacharyya, Chandrika; Basu, Analabha;	Deep learning insights into distinct patterns of polygenic adaptation across human populations	Nucleic Acids Research	52	22	e102-e102	2024	Oxford University Press	Human	Google Scholar	AKW
Otte, Kathrin A;	A window into local adaptation	Molecular Ecology Resources	24	2	e13872	2024	Wiley Online Library	Not GEA	Google Scholar	AKW
Metzger, David CH; Earhart, Madison L; Schulte, Patricia M;	Genomic and Epigenomic Influences on Resilience across Scales: Lessons from the Responses of Fish to Environmental Stressors	Integrative and Comparative Biology			icae019	2024	Oxford University Press	Not GEA	Google Scholar	AKW
Räsänen, Emmi;	Adaptation to fluctuating and extreme temperatures	JYU Dissertations				2024	Jyväskylän yliopisto	Not GEA	Google Scholar	AKW
Guillaume, Annie; Ferrari, Renata; Selmoni, Oliver; Mocellin, Véronique; Denis, Hugo; Naugle, Melissa; Howells, Emily; Bay, Line; Joost, Stéphane;	Harnessing multiscale topographic environmental proxies in regional coral spatial modelling					2024		Not GEA	Google Scholar	AKW
Tralamazza, Sabina Moser; Gluck-Thaler, Emile; Feurtey, Alice; Croll, Daniel;	Copy number variation introduced by a massive mobile element facilitates global thermal adaptation in a fungal wheat Not Animalia	Nature Communications	15	1	5728	2024	Nature Publishing Group UK London	Not Animalia	Google Scholar	AKW
McLaughlin, Chloee M; Li, Meng; Perryman, Melanie; Heymans, Adrien; Schneider, Hannah; Lasky, Jesse R; Sawers, Ruairidh JH;	Evidence that variation in root anatomy contributes to local adaptation in Mexican native maize	Evolutionary applications	17	3	e13673	2024	Wiley Online Library	Not Animalia	Google Scholar	AKW
Castellana, Simone; Triozzi, Paolo Maria; Dell’Acqua, Matteo; Loreti, Elena; Perata, Pierdomenico;	Genotype-environment association across precipitation regimens reveals the mechanism of Not Animalia adaptation to rainy environments	bioRxiv			2024.06. 21.600057	2024	Cold Spring Harbor Laboratory	Not Animalia	Google Scholar	AKW
Moran, Emily V; DeSilva, Rainbow; Canning, Courtney; Wright, Jessica W;	Testing source elevation versus genotype as predictors of sugar pine performance in a post‐fire restoration Not Animaliaing	Ecosphere	15	10	e70010	2024	Wiley Online Library	Not Animalia	Google Scholar	AKW
Liu, Yifu; Xiao, Wenfa; Wang, Fude; Wang, Ya; Dong, Yao; Nie, Wen; Tan, Cancan; An, Sanping; Chang, Ermei; Jiang, Zeping;	Species divergence and environmental adaptation of Picea asperata complex at the whole genome level	Ecology and Evolution	14	8	e70126	2024	Wiley Online Library	Not Animalia	Google Scholar	AKW
Zhang, Xu; Jiang, Quan; Shen, Yufang; Wang, Hengchang; Yao, Xiaohong;	Using landscape genomics to assess local adaptation of fruit trees to current and future climatic conditions	Fruit Research	4	1		2024	Maximum Academic Press	Not Animalia	Google Scholar	AKW
Xiang, Xiaodong; Zhou, Xinglu; Zi, Hailing; Wei, Hantian; Cao, Demei; Zhang, Yahong; Zhang, Lei; Hu, Jianjun;	Populus cathayana genome and population resequencing provide insights into its evolution and adaptation	Horticulture Research	11	1	uhad255	2024	Oxford University Press	Not Animalia	Google Scholar	AKW
Zhou, Qiujie; Lascoux, Martin; Milesi, Pascal;	Gene copy number variations are untaped key players in adaptation along environmental gradient					2024		Not Animalia	Google Scholar	AKW
Habib, Muhammad Ashraful; Azam, Mohammad Golam; Haque, Md Ashraful; Hassan, Lutful; Khatun, Mst Suhana; Nayak, Swati; Abdullah, Hasan Muhammad; Ullah, Riaz; Ali, Essam A; Hossain, Nazmul;	Climate-smart rice (Oryza sativa L.) genotypes identification using stability analysis, multi-trait selection index, and genotype-environment interaction at different irrigation regimes with adaptation to universal warming	Scientific Reports	14	1	13836	2024	Nature Publishing Group UK London	Not Animalia	Google Scholar	AKW
Sandercock, Alexander M; Westbrook, Jared W; Zhang, Qian; Holliday, Jason A;	A genome-guided strategy for climate resilience in American chestnut restoration populations	Proceedings of the National Academy of Sciences	121	30	e2403505121	2024	National Academy of Sciences	Not Animalia	Google Scholar	AKW
Omondi, Emmanuel O; Lin, Chen‐Yu; Huang, Shu‐Mei; Liao, Cheng‐An; Lin, Ya‐Ping; Oliva, Ricardo; van Zonneveld, Maarten;	Landscape genomics reveals genetic signals of environmental adaptation of African wild eggNot Animalias	Ecology and Evolution	14	7	e11662	2024	Wiley Online Library	Not Animalia	Google Scholar	AKW
Heymans, Adrien;	Evidence that variation in root anatomy contributes to local adaptation in Mexican native maize					2024		Not Animalia	Google Scholar	AKW
Liu, Li; Shen, Yuexin; Zhang, Yimeng; Gao, Ting; Wang, Yiling;	Geography and the Environment Shape the Landscape Genetics of the Vulnerable Species Ulmus lamellosa in Northern China	Forests	15	12	2190	2024	MDPI	Not Animalia	Google Scholar	AKW
Muniz, André Carneiro; de Lemos-Filho, José Pires; Lovato, Maria Bernadete;	Non-adaptedness and vulnerability to climate change threaten Plathymenia trees (Fabaceae) from the Cerrado and Atlantic Forest	Scientific Reports	14	1	25611	2024	Nature Publishing Group UK London	Not Animalia	Google Scholar	AKW
Huang, Kaichi; Ostevik, Kate L; Jahani, Mojtaba; Todesco, Marco; Bercovich, Natalia; Andrew, Rose L; Owens, Gregory L; Rieseberg, Loren H;	Inversions contribute disproportionately to parallel genomic divergence in dune sunflowers	Nature Ecology & Evolution			2025-01-11	2024	Nature Publishing Group	Not Animalia	Google Scholar	AKW
Zou, Yang; Yang, Weidong; Zhang, Ruxue; Xu, Xinwei;	Signatures of local adaptation and maladaptation to future climate in wild Zizania latifolia	Communications Biology	7	1	2025-01-10	2024	Nature Publishing Group	Not Animalia	Google Scholar	AKW
Li, Jing‐Jing; Liu, Zheng‐Yi; Song, Wang‐Hui; Qin, Song;	The contribution of intraspecific variation to future climate responses of brown algae	Limnology and Oceanography	69	1	53-66	2024	Wiley Online Library	Not Animalia	Google Scholar	AKW
Lazic, Desanka; Geßner, Cornelia; Liepe, Katharina J; Lesur-Kupin, Isabelle; Mader, Malte; Blanc-Jolivet, Céline; Gömöry, Dušan; Liesebach, Mirko; González-Martínez, Santiago C; Fladung, Matthias;	Genomic variation of European beech reveals signals of local adaptation despite high levels of phenotypic plasticity	Nature Communications	15	1	8553	2024	Nature Publishing Group UK London	Not Animalia	Google Scholar	AKW
Gómez Quijano, María José; Gross, Briana L; Etterson, Julie R;	Genetic differentiation across a steep and narrow environmental gradient: Quantitative genetic and genomic insights into Lake Superior populations of Quercus rubra	Molecular ecology	33	17	e17483	2024	Wiley Online Library	Not Animalia	Google Scholar	AKW
Friis, Guillermo; Smith, Edward G; Lovelock, Catherine E; Ortega, Alejandra; Marshell, Alyssa; Duarte, Carlos M; Burt, John A;	Rapid diversification of grey mangroves (Avicennia marina) driven by geographic isolation and extreme environmental conditions in the Arabian Peninsula	Molecular ecology	33	4	e17260	2024	Wiley Online Library	Not Animalia	Google Scholar	AKW
Höfner, Johannes; Bucharova, Anna; Durka, Walter; Michalski, Stefan;	Spatial patterns of genomic variation and temporal genomic offset in a common grassland Not Animalia and their relation to seed transfer zones	ESS Open Archive eprints	354		35436738	2024		Not Animalia	Google Scholar	AKW
Yang, Yi-Xin; Wang, Meng; Wu, Xuan-Ye; Zhou, Ya-Ni; Qiu, Jie; Cai, Xia; Li, Zhong-Hu;	The chromosome-level genome assembly of an endangered herb Bergenia scopulosa provides insights into local adaptation and genomic vulnerability under climate change	GigaScience	13		giae091	2024	Oxford University Press	Not Animalia	Google Scholar	AKW
Izaguirre‐Toriz, Vanessa; Aguirre‐Liguori, Jonás A; Latorre‐Cárdenas, María Camila; Arima, Eugenio Y; González‐Rodríguez, Antonio;	Local adaptation of Pinus leiophylla under climate and land use change models in the Avocado Belt of Michoacán	Molecular Ecology			e17424	2024	Wiley Online Library	Not Animalia	Google Scholar	AKW
Liu, Yifu; Xiao, Wenfa; Wang, Fude; Wang, Ya; Dong, Yao; Nie, Wen; Tan, Cancan; An, Sanping; Chang, Ermei; Jiang, Zeping;	Adaptive divergence, historical population dynamics, and simulation of suitable distributions for Picea Meyeri and P. Mongolica at the whole-genome level	BMC Not Animalia Biology	24	1	479	2024	Springer	Not Animalia	Google Scholar	AKW
Varas-Myrik, Antonio; Sepúlveda-Espinoza, Francisco; Toro-Núñez, Óscar; Fajardo, Alex; Alarcón, Diego; Hasbún, Rodrigo;	Using a genomic offset approach to guide assisted gene flow in the South American conifer Araucaria araucana	Forest Ecology and Management	553		121637	2024	Elsevier	Not Animalia	Google Scholar	AKW
ZHANG, Ru-Li; LI, De-Zhu; ZHANG, Yu-Xiao;	Population Genetic Structure and Climate Adaptation Analysis of an Endemic Bamboo, Brachystachyum densiflorum	Chinese Bulletin of Botany			2000-01-01	2024		Not Animalia	Google Scholar	AKW
McLaughlin, Chloee M; Shi, Yuning; Viswanathan, Vishnu; Leonard, Lorne N; Sawers, Ruairidh; Kemanian, Armen R; Lasky, Jesse R;	Maladaptation in cereal crop landraces following a soot-producing climate catastrophe	bioRxiv			2024.05. 18.594591	2024	Cold Spring Harbor Laboratory	Not Animalia	Google Scholar	AKW
Zhou, Qiujie;	Drivers and Components of Genetic Diversity in Boreal Forest Trees: The Role of Hybridization and Gene Copy Number Variation in the Evolution of Norway and Siberian Spruce					2024	Acta Universitatis Upsaliensis	Not Animalia	Google Scholar	AKW
McCartney, Ann M; Koot, Emily; Prebble, Jessica M; Jibran, Rubina; Mitchell, Caroline; Podolyan, Ana; Fergus, Alexander J; Arnst, Elise; Herron, Katie E; Houliston, Gary;	A population genomics analysis of the Aotearoa New Zealand endemic rewarewa tree (Knightia excelsa)	npj Biodiversity	3	1	7	2024	Nature Publishing Group UK London	Not Animalia	Google Scholar	AKW
Anstett, Daniel N; Anstett, Julia; Sheth, Seema N; Moxley, Dylan; Jahani, Mojtaba; Huang, Kaichi; Todesco, Marco; Jordan, Rebecca; Lazaro-Guevara, Jose Miguel; Rieseberg, Loren H;	Evolutionary rescue during extreme drought	bioRxiv			2024.10. 24.619808	2024	Cold Spring Harbor Laboratory	Not Animalia	Google Scholar	AKW
Hämälä, Tuomas; Moore, Christopher; Cowan, Laura; Carlile, Matthew; Gopaulchan, David; Brandrud, Marie K; Birkeland, Siri; Loose, Matthew; Kolář, Filip; Koch, Marcus A;	Impact of whole-genome duplications on structural variant evolution in Cochlearia	Nature communications	15	1	5377	2024	Nature Publishing Group UK London	Not Animalia	Google Scholar	AKW
Whiting, James R; Booker, Tom R; Rougeux, Clément; Lind, Brandon M; Singh, Pooja; Lu, Mengmeng; Huang, Kaichi; Whitlock, Michael C; Aitken, Sally N; Andrew, Rose L;	The genetic architecture of repeated local adaptation to climate in distantly related Not Animalias	Nature ecology & evolution	8	10	1933-1947	2024	Nature Publishing Group UK London	Not Animalia	Google Scholar	AKW
Kuo, Wen‐Hsi; Zhong, Limei; Wright, Sara J; Goad, David M; Olsen, Kenneth M;	Beyond cyanogenesis: Temperature gradients drive environmental adaptation in North American white clover (Trifolium repens L.)	Molecular Ecology	33	17	e17484	2024	Wiley Online Library	Not Animalia	Google Scholar	AKW
Li, Jing; Li, Yecheng; Agyenim-Boateng, Kwadwo Gyapong; Shaibu, Abdulwahab Saliu; Liu, Yitian; Feng, Yue; Qi, Jie; Li, Bin; Zhang, Shengrui; Sun, Junming;	Natural variation of domestication-related genes contributed to latitudinal expansion and adaptation in soybean	BMC Not Animalia Biology	24	1	651	2024	Springer	Not Animalia	Google Scholar	AKW
Vettori, Cristina; Ferrante, Roberta; Garosi, Cesare; Parisi, Francesco; Rossi, Patrizia; Travaglini, Davide; Paffetti, Donatella; Bogunović, Sanja; Ivanković, Mladen; Gavranović Markić, Anđelina;	After life plan: Close-to-nature forest sustainable management practices under climate changes					2024	University of Florence	Not Animalia	Google Scholar	AKW
Bruxaux, Jade; Zhao, Wei; Hall, David; Curtu, Alexandru Lucian; Androsiuk, Piotr; Drouzas, Andreas D; Gailing, Oliver; Konrad, Heino; Sullivan, Alexis R; Semerikov, Vladimir;	Scots pine–panmixia and the elusive signal of genetic adaptation	New Phytologist				2024	Wiley Online Library	Not Animalia	Google Scholar	AKW
Alami, Mohammed; Pakhrou, Ouafae; Medraoui, Leila; Assemar, Fatima Ezzahra; Rabeh, Karim; Filali-Maltouf, Abdelkarim; Belkadi, Bouchra;	Genomic scan of endangered moroccan endemic trees (Argania spinosa L. Skeels) along a latitudinal gradient: Exploring gene-environment correlations	Trees, Forests and People	16		100535	2024	Elsevier	Not Animalia	Google Scholar	AKW
Qu, Chang; Kao, Hong‐Na; Xu, Hui; Wang, Bao‐Sheng; Yang, Zhi‐Ling; Yang, Qi; Liu, Gui‐Feng; Wang, Xiao‐Ru; Liu, Yan‐Jing; Zeng, Qing‐Yin;	Functional significance of asymmetrical retention of parental alleles in a hybrid pine species complex	Journal of Systematics and Evolution	62	1	135-148	2024	Wiley Online Library	Not Animalia	Google Scholar	AKW
Andrew, Samuel C; Simonsen, Anna K; Coppin, Chris W; Arnold, Pieter A; Briceño, Verónica F; McLay, Todd GB; Jackson, Chris J; Gallagher, Rachael V; Mokany, Karel;	Expression–environment associations in transcriptomic heat stress responses for a global Not Animalia lineage	Molecular Ecology	33	16	e17473	2024	Wiley Online Library	Not Animalia	Google Scholar	AKW
Meger, Joanna; Ulaszewski, Bartosz; Chmura, Daniel J; Burczyk, Jarosław;	Signatures of local adaptation to current and future climate in phenology-related genes in natural populations of Quercus robur	BMC genomics	25	1	78	2024	Springer	Not Animalia	Google Scholar	AKW
Gamba, Diana; Vahsen, Megan L; Maxwell, Toby M; Pirtel, Nikki; Romero, Seth; Van Ee, Justin J; Penn, Amanda; Das, Aayudh; Ben-Zeev, Rotem; Baughman, Owen;	Local adaptation to climate facilitates a global invasion	bioRxiv				2024		Not Animalia	Google Scholar	AKW
Karunarathne, Piyal; Zhou, Qiujie; Lascoux, Martin; Milesi, Pascal;	Hybridization mediated range expansion and climate change resilience in two keystone tree species of boreal forests	Global Change Biology	30	4	e17262	2024	Wiley Online Library	Not Animalia	Google Scholar	AKW
Pezeshkpour, Payam; Mirzaei, Amir; Karami, Iraj;	Evaluation of Mean yield and stability of lentil genotypes using WAASB index and linear mixed effects model (LMM)	JOURNAL OF AGRICULTURAL SCIENCE AND SUSTAINABLE PRODUCTION	34	1	95-112	2024	University of Tabriz	Not Animalia	Google Scholar	AKW
Hein, Kirsten Marie;	Investigating the Adaptive Genetic Landscape of Global Crop Species					2024	Colorado State University	Not Animalia	Google Scholar	AKW
Minadakis, Nikolaos; Kaderli, Lars; Horvath, Robert; Bourgeois, Yann; Xu, Wenbo; Thieme, Michael; Woods, Daniel P; Roulin, Anne C;	Polygenic architecture of flowering time and its relationship with local environments in the grass Brachypodium distachyon	Genetics	227	1	iyae042	2024	Oxford University Press US	Not Animalia	Google Scholar	AKW
پزشکپور; پیام; میرزایی; کرمی;	ارزیابی عملکرد و پایداری ژنوتیپ‌های عدس با استفاده از شاخص WAASBو مدل اثرهای مخلوط خطی (LMM)	دانش کشاورزی وتولید پایدار	34	1	95-112	2024	دانشگاه تبریز	Not Animalia	Google Scholar	AKW
McLaughlin, Chloee Marie;	Local Adaptation of Crop Landraces					2024	The Pennsylvania State University	Not Animalia	Google Scholar	AKW
Ren, Yumeng; Zhang, Lushui; Yang, Xuchen; Lin, Hao; Sang, Yupeng; Feng, Landi; Liu, Jianquan; Kang, Minghui;	Cryptic divergences and repeated hybridizations within the endangered “living fossil” dove tree (Davidia involucrata) revealed by whole genome resequencing	Not Animalia Diversity	46	2	169-180	2024	Elsevier	Not Animalia	Google Scholar	AKW
Zhou, Yu; Song, Ruilian; Nevo, Eviator; Fu, Xiaoqin; Wang, Xiaofang; Wang, Yixiang; Wang, Chengyang; Chen, Junpeng; Sun, Genlou; Sun, Dongfa;	Genomic evidence for climate-linked diversity loss and increased vulnerability of wild barley spanning 28 years of climate warming	Science of The Total Environment	913		169679	2024	Elsevier	Not Animalia	Google Scholar	AKW
Yim, Christina; Bellis, Emily S; DeLeo, Victoria L; Gamba, Diana; Muscarella, Robert; Lasky, Jesse R;	Climate biogeography of Arabidopsis thaliana: Linking distribution models and individual variation	Journal of Biogeography	51	4	560-574	2024	Wiley Online Library	Not Animalia	Google Scholar	AKW
Sun, Pei-Wei; Chang, Jui-Tse; Luo, Min-Xin; Liao, Pei-Chun;	Genomic insights into local adaptation and vulnerability of Quercus longinux to climate change	BMC Not Animalia Biology	24	1	279	2024	Springer	Not Animalia	Google Scholar	AKW
Lu, Shengming; Liu, Lian; Lei, Weixiao; Wang, Donglei; Zhu, Hui; Lai, Qing; Ma, Liru; Ru, Dafu;	Cryptic divergence in and evolutionary dynamics of endangered hybrid Picea brachytyla sensu stricto in the Qinghai-Tibet Plateau	BMC Not Animalia Biology	24	1	1202	2024	Springer	Not Animalia	Google Scholar	AKW
Xu, Wu‐Qin; Ren, Chao‐Qian; Zhang, Xin‐Yi; Comes, Hans‐Peter; Liu, Xin‐Hong; Li, Yin‐Gang; Kettle, Christopher J; Jalonen, Riina; Gaisberger, Hannes; Ma, Ya‐Zhen;	Genome sequences and population genomics reveal climatic adaptation and genomic divergence between two closely related sweetgum species	The Not Animalia Journal				2024	Wiley Online Library	Not Animalia	Google Scholar	AKW
Sharma, Manish; Patel, MP; Patel, PR; Patel, PJ;	Delineating G× E interactions by AMMI method for yield attributes in cowpea (Vigna unguiculata (L.) Walp.)	Vegetos	37	5	2051-2058	2024	Springer	Not Animalia	Google Scholar	AKW
Ullah, Riaz; Ali, Essam A; Hossain, Nazmul; Ercisli, Sezai; Sarker, Umakanta;	Muhammad Ashraful Habib, Mohammad Golam Azam 3, Md. Ashraful Haque, Lutful Hassan, Mst. Suhana Khatun, Swati Nayak 2, Hasan Muhammad Abdullah 4	Scientific Reports	14		13836	2024		Not Animalia	Google Scholar	AKW
Łabiszak, Bartosz; Wachowiak, Witold;	Adaptive potential and genomic vulnerability of keystone forest tree species to climate change: a case study in Scots pine					2024		Not Animalia	Google Scholar	AKW
Jafarullakhan, Sumaiya Sulthana; Vijayakumar, Vaishnavi; Singh, Kundan Veer; Saravanan, Naaganoor Ananthan; Giridhari, Veeranan Arun; Rathinavelu, Sivakumar; Kannan, Balaji; Chockalingam, Vanniarajan; Muthurajan, Raveendran; Subburamu, Karthikeyan;	Assessing the yield and nutrient potential of horse gram mutants (Macrotyloma uniflorum Lam. Verdc.) an underutilized legume through a multi-environment-based experiment	Scientific Reports	14	1	16305	2024	Nature Publishing Group UK London	Not Animalia	Google Scholar	AKW
Rocchetti, Lorenzo; Rodriguez, Monica; Pieri, Alice; Papalini, Simone; De Antoni, Luca; Vitali, Erika; Vincze, Astrid; Brezeanu, Creola; Bellucci, Elisa; Nanni, Laura;	Landscape genomics highlights the adaptive evolution of chickpea	bioRxiv			2024.06. 06.597750	2024	Cold Spring Harbor Laboratory	Not Animalia	Google Scholar	AKW
Kasule, Faizo; Diack, Oumar; Mbaye, Modou; Kakeeto, Ronald; Econopouly, Bethany Fallon;	Genomic resources, opportunities, and prospects for accelerated improvement of millets	Theoretical and Applied Genetics	137	12	1932-01-01	2024	Springer	Not Animalia	Google Scholar	AKW
Zhang, Wenke; Jin, Zhuoying; Huang, Rui; Huang, Weixiong; Li, Lianzheng; He, Yuling; Zhou, Jiaxuan; Tian, Chongde; Xiao, Liang; Li, Peng;	Multi-omics analysis reveals genetic architecture and local adaptation of coumarins metabolites in Populus	BMC Not Animalia Biology	24	1	2025-01-20	2024	Springer	Not Animalia	Google Scholar	AKW
Liu, Han‐Jing; Li, Ming‐Hui; Wang, Zhen; Wang, Ting; Su, Ying‐Juan;	Local adaptation and demographic history of vulnerable conifer Cephalotaxus oliveri in southern China	Journal of Systematics and Evolution	62	3	457-474	2024	Wiley Online Library	Not Animalia	Google Scholar	AKW
Vu, Giang Thi Ha; Cao, Hieu Xuan; Hofmann, Martin; Steiner, Wilfried; Gailing, Oliver;	Uncovering epigenetic and transcriptional regulation of growth in Douglas‐fir: identification of differential methylation regions in mega‐sized introns	Not Animalia Biotechnology Journal	22	4	863-875	2024	Wiley Online Library	Not Animalia	Google Scholar	AKW
Hou, Yinguang; Gan, Junwei; Fan, Zeyu; Sun, Lei; Garg, Vanika; Wang, Yu; Li, Shanying; Bao, Pengfei; Cao, Bingchen; Varshney, Rajeev K;	Haplotype-based pangenomes reveal genetic variations and climate adaptations in moso bamboo populations	Nature communications	15	1	8085	2024	Nature Publishing Group UK London	Not Animalia	Google Scholar	AKW
Einollahi, Fariba; Khadivi, Ali;	Morphological and pomological assessments of seedling-originated walnut (Juglans regia L.) trees to select the promising late-leafing genotypes	BMC Not Animalia Biology	24	1	253	2024	Springer	Not Animalia	Google Scholar	AKW
Dolan, Liam; Wu, Shuangyang; Jandrasits, Katharina; Swarts, Kelly; Roetzer, Johannes; Akimcheva, Svetlana; Shimamura, Masaki; Hisanaga, Tetsuya; Berger, Frederic;	Population genomics of Marchantia polymorpha subspecies ruderalis reveals evidence of climate adaptation	bioRxiv			2024.11. 19.624281	2024	Cold Spring Harbor Laboratory	Not Animalia	Google Scholar	AKW
Shen, Yuanting; Tao, Lidan; Zhang, Rengang; Yao, Gang; Zhou, Minjie; Sun, Weibang; Ma, Yongpeng;	Genomic insights into endangerment and conservation of the garlic-fruit tree (Malania oleifera), a Not Animalia species with extremely small populations	GigaScience	13		giae070	2024	Oxford University Press	Not Animalia	Google Scholar	AKW
Nyine, Moses; Davidson, Dwight; Adhikari, Elina; Clinesmith, Marshall; Wang, Huan; Akhunova, Alina; Fritz, Allan; Akhunov, Eduard;	Ecogeographic signals of local adaptation in a wild relative help to identify variants associated with improved wheat performance under drought stress	bioRxiv			2024.03. 20.585976	2024	Cold Spring Harbor Laboratory	Not Animalia	Google Scholar	AKW
Márquez‐Corro, José Ignacio; Martín‐Bravo, Santiago; Blanco‐Pastor, José Luis; Luceño, Modesto; Escudero, Marcial;	The holocentric chromosome microevolution: From phylogeographic patterns to genomic associations with environmental gradients	Molecular Ecology	33	24	e17156	2024	Wiley Online Library	Not Animalia	Google Scholar	AKW
Minadakis, Nikolaos;	The Genomics of Environmental Adaptation of a Mediterranean Grass					2024	University of Zurich	Not Animalia	Google Scholar	AKW
Azam, Mohammad Golam; Sarker, Umakanta; Hossain, Mohammad Amir; Mahabubul Alam, AKM; Islam, Mohammad Rafiqul; Hossain, Nazmul; Alamri, Saud;	Phenotypic diversity in qualitative and quantitative traits for selection of high yield potential field pea genotypes	Scientific Reports	14	1	18561	2024	Nature Publishing Group UK London	Not Animalia	Google Scholar	AKW
Sekely, Jill; Marchelli, Paula; Arana, Verónica; Dauphin, Benjamin; Mattera, María Gabriela; Pastorino, Mario; Scotti, Ivan; Soliani, Carolina; Heer, Katrin; Opgenoorth, Lars;	Genomic responses to climate: Understanding local adaptation in the Andean tree species Nothofagus pumilio and implications for a changing world	Not Animalias, People, Planet				2024	Wiley Online Library	Not Animalia	Google Scholar	AKW
پزشکپور; پیام; آرمیون; محمد; رستمی; برزو;	ارزیابی کارایی شاخص‌های WAASB، WAASBY و مدل اثرهای مختلط خطی (LMM) برای شناسایی ژنوتیپ‌های عدس پر محصول سازگار با مناطق دیم	تحقیقات علوم زراعی در مناطق خشک	6	2	431-452	2024	دانشگاه زابل	Not Animalia	Google Scholar	AKW
Heblack, Jessica;	The genetics of adaptation at a species’ southern range edge					2024	University_of_Basel	Not Animalia	Google Scholar	AKW
Byrne, Tomás;	Genotyping for the study of population genetics and trait evaluation in Picea sitchensis					2024		Not Animalia	Google Scholar	AKW
Poštulková, Alžběta;	The role of the FAR5 gene in alpine adaptation of Arabidopsis arenosa					2024	Univerzita Karlova, Přírodovědecká fakulta	Not Animalia	Google Scholar	AKW
Falentin, Cyril; Hadj-Arab, Houria; Aissiou, Fella; Bartoli, Claudia; Bazan, Giuseppe; Boudet, Matéo; Bousset-Vaslin, Lydia; Chwikhi, Marwa; Coriton, Olivier; Deniot, Gwénaelle;	Combined cytogenetic and molecular methods for taxonomic verification and description of Brassica populations deriving from different origins	Animal Genetic Resources	5	9	61-71	2024		Not Animalia	Google Scholar	AKW
Kuo, Wen-Hsi;	Understanding Mechanisms of Local Adaptation in White Clover (Trifolium repens L.): Insights From a Phenotypic Cline and Population Genomics					2024	Washington University in St. Louis	Not Animalia	Google Scholar	AKW
[truncated: 145 more rows]

## Sheet: Retrieved
Authors	Title	Journal	Year	Duplication reason	Duplicate/unique	Source	Reviewer					Duplicate/unique	D
[truncated: 416 more rows]

## Sheet: Screened after dup. removed
Reviewer	Authors	Title	Journal	Year	Duplication reason	Duplicate/unique	Source
[truncated: 313 more rows]

[truncated: 6 more sheets: Screening, Cleaning, GEA Correction Methods, Other Methods, Taxonomic Coverage, Variables]
